# Supplementary material for: Relative age effect in elite soccer: More early-born players, but no better valued, and no paragon clubs or countries
Source: PLoS One. 2018 Feb 8;13(2):e0192209. doi: 10.1371/journal.pone.0192209 (PMC5805271; doi:10.1371/journal.pone.0192209)
Supplement: S1 Table — (XLSX) [file pone.0192209.s001.xlsx]

## Sheet: Data for Study 1
Data for Study 1
					Transfer Value
Idx	Name	Date of Birth	Club	Country	(Millions of Euros)
1	LionelMessi	1987-06-24	FCBarcelona	Argentina	120
2	CristianoRonaldo	1985-02-05	RealMadrid	Portugal	100
3	GarethBale	1989-07-16	RealMadrid	Wales	80
4	Falcao	1986-02-10	ASMonaco	Colombia	60
5	EdinsonCavani	1987-02-14	ParisSaint-Germain	Uruguay	60
6	Neymar	1992-02-05	FCBarcelona	Brazil	60
7	AndrésIniesta	1984-05-11	FCBarcelona	Spain	55
8	MarioGötze	1992-06-03	FCBayernMunich	Germany	55
9	LuisSuárez	1987-01-24	LiverpoolFC	Uruguay	52
10	CescFàbregas	1987-05-04	FCBarcelona	Spain	50
11	MesutÖzil	1988-10-15	ArsenalFC	Germany	50
12	RobertLewandowski	1988-08-21	BorussiaDortmund	Poland	50
13	Hulk	1986-07-25	ZenitSt.Petersburg	Brazil	48
14	WayneRooney	1985-10-24	ManchesterUnited	England	45
15	KunAgüero	1988-06-02	ManchesterCity	Argentina	45
16	EdenHazard	1991-01-07	ChelseaFC	Belgium	45
17	ThomasMüller	1989-09-13	FCBayernMunich	Germany	45
18	SergioBusquets	1988-07-16	FCBarcelona	Spain	45
19	ArturoVidal	1987-05-22	JuventusFC	Chile	44
20	FranckRibéry	1983-04-07	FCBayernMunich	France	42
21	BastianSchweinsteiger	1984-08-01	FCBayernMunich	Germany	40
22	RobinvanPersie	1983-08-06	ManchesterUnited	Netherlands	40
23	SergioRamos	1986-03-30	RealMadrid	Spain	40
24	LukaModric	1985-09-09	RealMadrid	Croatia	40
25	ThiagoSilva	1984-09-22	ParisSaint-Germain	Brazil	40
26	ToniKroos	1990-01-04	FCBayernMunich	Germany	40
27	MarcoReus	1989-05-31	BorussiaDortmund	Germany	40
28	DavidSilva	1986-01-08	ManchesterCity	Spain	40
29	MarekHamsik	1987-07-27	SSCNapoli	Slovakia	40
30	JuanMata	1988-04-28	ManchesterUnited	Spain	40
31	GonzaloHiguaín	1987-12-10	SSCNapoli	Argentina	38
32	JaviMartínez	1988-09-02	FCBayernMunich	Spain	37
33	GerardPiqué	1987-02-02	FCBarcelona	Spain	36
34	VincentKompany	1986-04-10	ManchesterCity	Belgium	35
35	ManuelNeuer	1986-03-27	FCBayernMunich	Germany	35
36	AxelWitsel	1989-01-12	ZenitSt.Petersburg	Belgium	35
37	Isco	1992-04-21	RealMadrid	Spain	35
38	JamesRodríguez	1991-07-12	ASMonaco	Colombia	35
39	KarimBenzema	1987-12-19	RealMadrid	France	34
40	Oscar	1991-09-09	ChelseaFC	Brazil	34
41	PaulPogba	1993-03-15	JuventusFC	France	34
42	JackWilshere	1992-01-01	ArsenalFC	England	33
43	Lucas	1992-08-13	ParisSaint-Germain	Brazil	33
44	Fernandinho	1985-05-04	ManchesterCity	Brazil	32
45	DavidAlaba	1992-06-24	FCBayernMunich	Austria	32
46	PhilippLahm	1983-11-11	FCBayernMunich	Germany	30
47	YayaTouré	1983-05-13	ManchesterCity	Coted'Ivoire	30
48	SantiCazorla	1984-12-13	ArsenalFC	Spain	30
49	JoãoMoutinho	1986-09-08	ASMonaco	Portugal	30
50	AlexisSánchez	1988-12-19	FCBarcelona	Chile	30
51	DiegoCosta	1988-10-07	AtléticodeMadrid	Spain	30
52	MarioBalotelli	1990-08-12	ACMilan	Italy	30
53	ÁngeldiMaría	1988-02-14	RealMadrid	Argentina	30
54	Willian	1988-08-09	ChelseaFC	Brazil	30
55	Ramires	1987-03-24	ChelseaFC	Brazil	30
56	ThiagoAlcántara	1991-04-11	FCBayernMunich	Spain	30
57	JacksonMartínez	1986-10-03	FCPorto	Colombia	30
58	JulianDraxler	1993-09-20	FCSchalke04	Germany	30
59	ZlatanIbrahimovic	1981-10-03	ParisSaint-Germain	Sweden	28
60	JérômeBoateng	1988-09-03	FCBayernMunich	Germany	28
61	TheoWalcott	1989-03-16	ArsenalFC	England	28
62	ClaudioMarchisio	1986-01-19	JuventusFC	Italy	28
63	ÁlvaroNegredo	1985-08-20	ManchesterCity	Spain	27
64	IlkayGündogan	1990-10-24	BorussiaDortmund	Germany	27
65	MatsHummels	1988-12-16	BorussiaDortmund	Germany	26
66	StevanJovetic	1989-11-02	ManchesterCity	Montenegro	26
67	DavidLuiz	1987-04-22	ChelseaFC	Brazil	26
68	HenrikhMkhitaryan	1989-01-21	BorussiaDortmund	Armenia	26
69	ArjenRobben	1984-01-23	FCBayernMunich	Netherlands	25
70	GiuseppeRossi	1987-02-01	ACFiorentina	Italy	25
71	ArdaTuran	1987-01-30	AtléticodeMadrid	Turkey	25
72	RobertoSoldado	1985-05-27	TottenhamHotspur	Spain	25
73	Marcelo	1988-05-12	RealMadrid	Brazil	25
74	Pedro	1987-07-28	FCBarcelona	Spain	25
75	JordiAlba	1989-03-21	FCBarcelona	Spain	25
76	Koke	1992-01-08	AtléticodeMadrid	Spain	25
77	NemanjaMatic	1988-08-01	ChelseaFC	Serbia	25
78	StephanElShaarawy	1992-10-27	ACMilan	Italy	25
79	RomeluLukaku	1993-05-13	EvertonFC	Belgium	25
80	ThibautCourtois	1992-05-11	AtléticodeMadrid	Belgium	25
81	AntoineGriezmann	1991-03-21	RealSociedad	France	25
82	Marquinhos	1994-05-14	ParisSaint-Germain	Brazil	25
83	SamirHandanovic	1984-07-14	InterMilan	Slovenia	24
84	EdinDzeko	1986-03-17	ManchesterCity	Bosnia-Herzegovina	24
85	GiorgioChiellini	1984-08-14	JuventusFC	Italy	24
86	JuanCuadrado	1988-05-26	ACFiorentina	Colombia	24
87	ÉrikLamela	1992-03-04	TottenhamHotspur	Argentina	24
88	RaphaëlVarane	1993-04-25	RealMadrid	France	24
89	LukasPodolski	1985-06-04	ArsenalFC	Germany	23
90	MarioMandzukic	1986-05-21	FCBayernMunich	Croatia	23
91	MarouaneFellaini	1987-11-22	ManchesterUnited	Belgium	23
92	BorjaValero	1985-01-12	ACFiorentina	Spain	23
93	AlanDzagoev	1990-06-17	CSKAMoscow	Russia	23
94	SeydouDoumbia	1987-12-31	CSKAMoscow	Coted'Ivoire	23
95	EliaquimMangala	1991-02-13	FCPorto	France	23
96	CarlosTévez	1984-02-05	JuventusFC	Argentina	22
97	MarioGómez	1985-07-10	ACFiorentina	Germany	22
98	SamirNasri	1987-06-26	ManchesterCity	France	22
99	SamiKhedira	1987-04-04	RealMadrid	Germany	22
100	YohanCabaye	1986-01-14	ParisSaint-Germain	France	22
101	LarsBender	1989-04-27	Bayer04Leverkusen	Germany	22
102	JanVertonghen	1987-04-24	TottenhamHotspur	Belgium	22
103	Hernanes	1985-05-29	InterMilan	Brazil	22
104	LeandroDamião	1989-07-22	SantosFC	Brazil	22
105	EzequielLavezzi	1985-05-03	ParisSaint-Germain	Argentina	21
106	KevinStrootman	1990-02-13	ASRoma	Netherlands	21
107	MatijaNastasic	1993-03-28	ManchesterCity	Serbia	21
108	SalvatoreSirigu	1987-01-12	ParisSaint-Germain	Italy	20.5
109	JavierPastore	1989-06-20	ParisSaint-Germain	Argentina	20.5
110	PetrCech	1982-05-20	ChelseaFC	CzechRepublic	20
111	DanieleDeRossi	1983-07-24	ASRoma	Italy	20
112	LeightonBaines	1984-12-11	EvertonFC	England	20
113	IgorAkinfeev	1986-04-08	CSKAMoscow	Russia	20
114	JesúsNavas	1985-11-21	ManchesterCity	Spain	20
115	MoussaDembélé	1987-07-16	TottenhamHotspur	Belgium	20
116	JohnObiMikel	1987-04-22	ChelseaFC	Nigeria	20
117	IvanRakitic	1988-03-10	SevillaFC	Croatia	20
118	BlaiseMatuidi	1987-04-09	ParisSaint-Germain	France	20
119	FernandoLlorente	1985-02-26	JuventusFC	Spain	20
120	CarlosVela	1989-03-01	RealSociedad	Mexico	20
121	EzequielGaray	1986-10-10	SLBenfica	Argentina	20
122	LeonardoBonucci	1987-05-01	JuventusFC	Italy	20
123	NevenSubotic	1988-12-10	BorussiaDortmund	Serbia	20
124	MiralemPjanic	1990-04-02	ASRoma	Bosnia-Herzegovina	20
125	RuiPatrício	1988-02-15	SportingLisbon	Portugal	20
126	DanielSturridge	1989-09-01	LiverpoolFC	England	20
127	AaronRamsey	1990-12-26	ArsenalFC	Wales	20
128	DiegoGodín	1986-02-16	AtléticodeMadrid	Uruguay	20
129	AndréSchürrle	1990-11-06	ChelseaFC	Germany	20
130	KwadwoAsamoah	1988-12-09	JuventusFC	Ghana	20
131	AndriyYarmolenko	1989-10-23	DynamoKyiv	Ukraine	20
132	Marc-AndréterStegen	1992-04-30	BorussiaMönchengladbach	Germany	20
133	OlivierGiroud	1986-09-30	ArsenalFC	France	20
134	XherdanShaqiri	1991-10-10	FCBayernMunich	Switzerland	20
135	AnderHerrera	1989-08-14	AthleticClub	Spain	20
136	MarcoVerratti	1992-11-05	ParisSaint-Germain	Italy	20
137	Bernard	1992-09-08	ShakhtarDonetsk	Brazil	20
138	FernandoTorres	1984-03-20	ChelseaFC	Spain	19
139	PabloZabaleta	1985-01-16	ManchesterCity	Argentina	19
140	GaryCahill	1985-12-19	ChelseaFC	England	19
141	BranislavIvanovic	1984-02-22	ChelseaFC	Serbia	19
142	MamadouSakho	1990-02-13	LiverpoolFC	France	19
143	KyleWalker	1990-05-28	TottenhamHotspur	England	19
144	PerMertesacker	1984-09-29	ArsenalFC	Germany	18
145	LuizGustavo	1987-07-23	VfLWolfsburg	Brazil	18
146	Pepe	1983-02-26	RealMadrid	Portugal	18
147	DaniAlves	1983-05-06	FCBarcelona	Brazil	18
148	JeffersonFarfán	1984-10-26	FCSchalke04	Peru	18
149	AlessioCerci	1987-07-23	TorinoFC	Italy	18
150	AlexSong	1987-09-09	FCBarcelona	Cameroon	18
151	SvenBender	1989-04-27	BorussiaDortmund	Germany	18
152	FredyGuarín	1986-06-30	InterMilan	Colombia	18
153	MehdiBenatia	1987-04-17	ASRoma	Morocco	18
154	ChristianBenteke	1990-12-03	AstonVilla	Belgium	18
155	IkerMuniain	1992-12-19	AthleticClub	Spain	18
156	CésarAzpilicueta	1989-08-28	ChelseaFC	Spain	18
157	AsierIllarramendi	1990-03-08	RealMadrid	Spain	18
158	ChristianEriksen	1992-02-14	TottenhamHotspur	Denmark	18
159	BerndLeno	1992-03-04	Bayer04Leverkusen	Germany	18
160	NicolásGaitán	1988-02-23	SLBenfica	Argentina	18
161	LaurentKoscielny	1985-09-10	ArsenalFC	France	18
162	KevinVolland	1992-07-30	TSG1899Hoffenheim	Germany	18
163	AleksandrKokorin	1991-03-19	DinamoMoscow	Russia	18
164	PhilJones	1992-02-21	ManchesterUnited	England	18
165	Fernando	1987-07-25	FCPorto	Portugal	17.5
166	StephanLichtsteiner	1984-01-16	JuventusFC	Switzerland	17
167	WesleySneijder	1984-06-09	GalatasaraySK	Netherlands	17
168	Dante	1983-10-18	FCBayernMunich	Brazil	17
169	DanielAgger	1984-12-12	LiverpoolFC	Denmark	17
170	Lucas	1987-01-09	LiverpoolFC	Brazil	17
171	RadjaNainggolan	1988-05-04	ASRoma	Belgium	17
172	Pierre-EmerickAubameyang	1989-06-18	BorussiaDortmund	Gabon	17
173	EvgenKonoplyanka	1989-09-29	DniproDnipropetrovsk	Ukraine	17
174	DaviddeGea	1990-11-07	ManchesterUnited	Spain	17
175	AlexTeixeira	1990-01-06	ShakhtarDonetsk	Brazil	17
176	KeisukeHonda	1986-06-13	ACMilan	Japan	17
177	DannyWelbeck	1990-11-26	ManchesterUnited	England	17
178	ShinjiKagawa	1989-03-17	ManchesterUnited	Japan	17
179	EduardoSalvio	1990-07-13	SLBenfica	Argentina	17
180	KevindeBruyne	1991-06-28	VfLWolfsburg	Belgium	17
181	AlexOxlade-Chamberlain	1993-08-15	ArsenalFC	England	17
182	AntonioCandreva	1987-02-28	SSLazio	Italy	16.5
183	AndreaRanocchia	1988-02-16	InterMilan	Italy	16.5
184	RicardoÁlvarez	1988-04-12	InterMilan	Argentina	16.5
185	HugoLloris	1986-12-26	TottenhamHotspur	France	16
186	RiccardoMontolivo	1985-01-18	ACMilan	Italy	16
187	ValonBehrami	1985-04-19	SSCNapoli	Switzerland	16
188	LassanaDiarra	1985-03-10	LokomotivMoscow	France	16
189	AntonioValencia	1985-08-04	ManchesterUnited	Ecuador	16
190	Nani	1986-11-17	ManchesterUnited	Portugal	16
191	BurakYilmaz	1985-07-15	GalatasaraySK	Turkey	16
192	JaviGarcía	1987-02-08	ManchesterCity	Spain	16
193	BenediktHöwedes	1988-02-29	FCSchalke04	Germany	16
194	JoeHart	1987-04-19	ManchesterCity	England	16
195	AndyCarroll	1989-01-06	WestHamUnited	England	16
196	Chicharito	1988-06-01	ManchesterUnited	Mexico	16
197	Paulinho	1988-07-25	TottenhamHotspur	Brazil	16
198	FernandoMuslera	1986-06-16	GalatasaraySK	Uruguay	16
199	JoséCallejón	1987-02-11	SSCNapoli	Spain	16
200	AlexSandro	1991-01-26	FCPorto	Brazil	16
201	Coutinho	1992-06-12	LiverpoolFC	Brazil	16
202	GeoffreyKondogbia	1993-02-15	ASMonaco	France	16
203	MoussaSow	1986-01-19	FenerbahceSK	Senegal	15.5
204	JamesMilner	1986-01-04	ManchesterCity	England	15
205	StefanKießling	1984-01-25	Bayer04Leverkusen	Germany	15
206	MirkoVucinic	1983-10-01	JuventusFC	Montenegro	15
207	AaronLennon	1987-04-16	TottenhamHotspur	England	15
208	Kevin-PrinceBoateng	1987-03-06	FCSchalke04	Ghana	15
209	JavierMascherano	1984-06-08	FCBarcelona	Argentina	15
210	Filipe	1985-08-09	AtléticodeMadrid	Brazil	15
211	SteveMandanda	1985-03-28	OlympiqueMarseille	France	15
212	LukaszPiszczek	1985-06-03	BorussiaDortmund	Poland	15
213	JakubBlaszczykowski	1985-12-14	BorussiaDortmund	Poland	15
214	Miranda	1984-09-07	AtléticodeMadrid	Brazil	15
215	Sokratis	1988-06-09	BorussiaDortmund	Greece	15
216	Adriano	1984-10-26	FCBarcelona	Brazil	15
217	ÖmerToprak	1989-07-21	Bayer04Leverkusen	Turkey	15
218	WojciechSzczesny	1990-04-18	ArsenalFC	Poland	15
219	MateoKovacic	1994-05-06	InterMilan	Croatia	15
220	YannM'Vila	1990-06-29	RubinKazan	France	15
221	JordanHenderson	1990-06-17	LiverpoolFC	England	15
222	Rafael	1990-07-09	ManchesterUnited	Brazil	15
223	Taison	1988-01-13	ShakhtarDonetsk	Brazil	15
224	JoséSalomónRondón	1989-09-16	ZenitSt.Petersburg	Venezuela	15
225	WilfriedBony	1988-12-10	SwanseaCity	Coted'Ivoire	15
226	RicardoRodríguez	1992-08-25	VfLWolfsburg	Switzerland	15
227	RobertoFirmino	1991-10-02	TSG1899Hoffenheim	Brazil	15
228	LorenzoInsigne	1991-06-04	SSCNapoli	Italy	15
229	Jesé	1993-02-26	RealMadrid	Spain	15
230	AshleyYoung	1985-07-09	ManchesterUnited	England	14
231	Danny	1983-08-07	ZenitSt.Petersburg	Portugal	14
232	IgorDenisov	1984-05-17	DinamoMoscow	Russia	14
233	ThomasVermaelen	1985-11-14	ArsenalFC	Belgium	14
234	Juanfran	1985-01-09	AtléticodeMadrid	Spain	14
235	JérémyMénez	1987-05-07	ParisSaint-Germain	France	14
236	GökhanInler	1984-06-27	SSCNapoli	Switzerland	14
237	GiampaoloPazzini	1984-08-02	ACMilan	Italy	14
238	MbarkBoussoufa	1984-08-15	LokomotivMoscow	Morocco	14
239	MartinSkrtel	1984-12-15	LiverpoolFC	Slovakia	14
240	FábioCoentrão	1988-03-11	RealMadrid	Portugal	14
241	MathieuValbuena	1984-09-28	OlympiqueMarseille	France	14
242	SalvatoreBocchetti	1986-11-30	SpartakMoscow	Italy	14
243	DomenicoCriscito	1986-12-30	ZenitSt.Petersburg	Italy	14
244	RomanEremenko	1987-03-19	RubinKazan	Finland	14
245	ÓscarCardozo	1983-05-20	SLBenfica	Paraguay	14
246	JoeAllen	1990-03-14	LiverpoolFC	Wales	14
247	SebastianGiovinco	1987-01-26	JuventusFC	Italy	14
248	MaximeGonalons	1989-03-10	OlympiqueLyon	France	14
249	TomCleverley	1989-08-12	ManchesterUnited	England	14
250	Sandro	1989-03-15	TottenhamHotspur	Brazil	14
251	VictorWanyama	1991-06-25	SouthamptonFC	Kenya	14
252	YutoNagatomo	1986-09-12	InterMilan	Japan	14
253	Heung-MinSon	1992-07-08	Bayer04Leverkusen	Korea,South	14
254	LuisMuriel	1991-04-16	UdineseCalcio	Colombia	14
255	EmmanuelEmenike	1987-05-10	FenerbahceSK	Nigeria	14
256	FlorianThauvin	1993-01-26	OlympiqueMarseille	France	14
257	GaëlClichy	1985-07-26	ManchesterCity	France	13
258	Gervinho	1987-05-27	ASRoma	Coted'Ivoire	13
259	PabloOsvaldo	1986-01-12	JuventusFC	Italy	13
260	CamiloZúñiga	1985-12-14	SSCNapoli	Colombia	13
261	JonnyEvans	1988-01-03	ManchesterUnited	NorthernIreland	13
262	KieranGibbs	1989-09-26	ArsenalFC	England	13
263	AngeloOgbonna	1988-05-23	JuventusFC	Italy	13
264	NicolásOtamendi	1988-02-12	ClubeAtléticoMineiro	Argentina	13
265	NicolasN'Koulou	1990-03-27	OlympiqueMarseille	Cameroon	13
266	JoelMatip	1991-08-08	FCSchalke04	Cameroon	13
267	MárioFernandes	1990-09-19	CSKAMoscow	Brazil	13
268	RaheemSterling	1994-12-08	LiverpoolFC	England	13
269	MohamedSalah	1992-06-15	ChelseaFC	Egypt	13
270	LukeShaw	1995-07-12	SouthamptonFC	England	13
271	DimitriPayet	1987-03-29	OlympiqueMarseille	France	12.5
272	GlenJohnson	1984-08-23	LiverpoolFC	England	12
273	IkerCasillas	1981-05-20	RealMadrid	Spain	12
274	Diego	1985-02-28	AtléticodeMadrid	Brazil	12
275	Klaas-JanHuntelaar	1983-08-12	FCSchalke04	Netherlands	12
276	XabiAlonso	1981-11-25	RealMadrid	Spain	12
277	VictorValdés	1982-01-14	FCBarcelona	Spain	12
278	ÉverBanega	1988-06-29	ClubAtléticoNewell'sOldBoys	Argentina	12
279	RaúlAlbiol	1985-09-04	SSCNapoli	Spain	12
280	ManuelFernandes	1986-02-05	BesiktasJK	Portugal	12
281	HatemBenArfa	1987-03-07	NewcastleUnited	France	12
282	FedericoMarchetti	1983-02-07	SSLazio	Italy	12
283	BacarySagna	1983-02-14	ArsenalFC	France	12
284	GonzaloCastro	1987-06-11	Bayer04Leverkusen	Germany	12
285	RasmusElm	1988-03-17	CSKAMoscow	Sweden	12
286	NuriSahin	1988-09-05	BorussiaDortmund	Turkey	12
287	MicahRichards	1988-06-24	ManchesterCity	England	12
288	KevinMirallas	1987-10-05	EvertonFC	Belgium	12
289	RaúlGarcía	1986-07-11	AtléticodeMadrid	Spain	12
290	KonstantinosMitroglou	1988-03-12	FulhamFC	Greece	12
291	SelcukInan	1985-02-10	GalatasaraySK	Turkey	12
292	JoséEnrique	1986-01-23	LiverpoolFC	Spain	12
293	AlexandrePato	1989-09-02	SãoPauloFutebolClube	Brazil	12
294	DejanLovren	1989-07-05	SouthamptonFC	Croatia	12
295	RodrigoPalacio	1982-02-05	InterMilan	Argentina	12
296	LoïcRémy	1987-01-02	NewcastleUnited	France	12
297	JamesMcCarthy	1990-11-12	EvertonFC	Ireland	12
298	AndréAyew	1989-12-17	OlympiqueMarseille	Ghana	12
299	AleksandarKolarov	1985-11-10	ManchesterCity	Serbia	12
300	Jonas	1984-04-01	ValenciaCF	Brazil	12
301	SimonMignolet	1988-03-06	LiverpoolFC	Belgium	12
302	Lima	1983-08-11	SLBenfica	Brazil	12
303	BibrasNatcho	1988-02-18	PAOKThessaloniki	Israel	12
304	JackRodwell	1991-03-11	ManchesterCity	England	12
305	SofianeFeghouli	1989-12-26	ValenciaCF	Algeria	12
306	KyriakosPapadopoulos	1992-02-23	FCSchalke04	Greece	12
307	MartínMontoya	1991-04-14	FCBarcelona	Spain	12
308	MauroIcardi	1993-02-19	InterMilan	Argentina	12
309	AdemLjajic	1991-09-29	ASRoma	Serbia	12
310	Michu	1986-03-21	SwanseaCity	Spain	12
311	DouglasCosta	1990-09-14	ShakhtarDonetsk	Brazil	12
312	MattiaDeSciglio	1992-10-20	ACMilan	Italy	12
313	YaroslavRakitsky	1989-08-03	ShakhtarDonetsk	Ukraine	12
314	MarcBartra	1991-01-15	FCBarcelona	Spain	12
315	ChrisSmalling	1989-11-22	ManchesterUnited	England	12
316	JuanJesus	1991-06-10	InterMilan	Brazil	12
317	ÁlvaroMorata	1992-10-23	RealMadrid	Spain	12
318	GerardDeulofeu	1994-03-13	EvertonFC	Spain	12
319	AlessandroFlorenzi	1991-03-11	ASRoma	Italy	12
320	Rodrigo	1991-03-06	SLBenfica	Spain	12
321	DanielCarvajal	1992-01-11	RealMadrid	Spain	12
322	IñigoMartínez	1991-05-17	RealSociedad	Spain	12
323	AhmedMusa	1992-10-14	CSKAMoscow	Nigeria	12
324	TimoWerner	1996-03-06	VfBStuttgart	Germany	12
325	MattiaDestro	1991-03-20	ASRoma	Italy	11.5
326	Danilo	1991-07-15	FCPorto	Brazil	11.5
327	BlerimDzemaili	1986-04-12	SSCNapoli	Switzerland	11
328	IgnazioAbate	1986-11-12	ACMilan	Italy	11
329	BalázsDzsudzsák	1986-12-23	DinamoMoscow	Hungary	11
330	DmitriKombarov	1987-01-22	SpartakMoscow	Russia	11
331	DembaBa	1985-05-25	ChelseaFC	Senegal	11
332	NachoMonreal	1986-02-26	ArsenalFC	Spain	11
333	MoussaSissoko	1989-08-16	NewcastleUnited	France	11
334	EnzoPérez	1986-06-22	SLBenfica	Argentina	11
335	OnurKivrak	1988-01-01	Trabzonspor	Turkey	11
336	VictorMoses	1990-12-12	LiverpoolFC	Nigeria	11
337	GaryMedel	1987-08-03	CardiffCity	Chile	11
338	MameDiouf	1987-12-16	Hannover96	Senegal	11
339	LacinaTraoré	1990-05-20	EvertonFC	Coted'Ivoire	11
340	DavideAstori	1987-01-07	CagliariCalcio	Italy	11
341	IshakBelfodil	1992-01-12	ASLivorno	Algeria	11
342	YounèsBelhanda	1990-02-25	DynamoKyiv	Morocco	11
343	VladChiriches	1989-11-14	TottenhamHotspur	Romania	11
344	RossBarkley	1993-12-05	EvertonFC	England	11
345	Fred	1993-03-05	ShakhtarDonetsk	Brazil	11
346	MauricioIsla	1988-06-12	JuventusFC	Chile	10.5
347	StefanSavic	1991-01-08	ACFiorentina	Montenegro	10.5
348	RafaelvanderVaart	1983-02-11	HamburgerSV	Netherlands	10
349	AndreaBarzagli	1981-05-08	JuventusFC	Italy	10
350	Xavi	1980-01-25	FCBarcelona	Spain	10
351	PepeReina	1982-08-31	SSCNapoli	Spain	10
352	DavidVilla	1981-12-03	AtléticodeMadrid	Spain	10
353	GoranPandev	1983-07-27	SSCNapoli	Macedonia	10
354	RaulMeireles	1983-03-17	FenerbahceSK	Portugal	10
355	DarijoSrna	1982-05-01	ShakhtarDonetsk	Croatia	10
356	AleksandrSamedov	1984-07-19	LokomotivMoscow	Russia	10
357	NemanjaVidic	1981-10-21	ManchesterUnited	Serbia	10
358	VedadIbisevic	1984-08-06	VfBStuttgart	Bosnia-Herzegovina	10
359	BafetimbiGomis	1985-08-06	OlympiqueLyon	France	10
360	Gabi	1983-07-10	AtléticodeMadrid	Spain	10
361	MathieuDebuchy	1985-07-25	NewcastleUnited	France	10
362	CheikTioté	1986-06-21	NewcastleUnited	Coted'Ivoire	10
363	AsmirBegovic	1987-06-20	StokeCity	Bosnia-Herzegovina	10
364	PapissDembaCissé	1985-06-03	NewcastleUnited	Senegal	10
365	DiegoLópez	1981-11-03	RealMadrid	Spain	10
366	VedranCorluka	1986-02-05	LokomotivMoscow	Croatia	10
367	MarcelSchmelzer	1988-01-22	BorussiaDortmund	Germany	10
368	FelipeMelo	1983-06-26	GalatasaraySK	Brazil	10
369	DusanTadic	1988-11-20	FCTwenteEnschede	Serbia	10
370	MaxKruse	1988-03-19	BorussiaMönchengladbach	Germany	10
371	PontusWernbloom	1986-06-25	CSKAMoscow	Sweden	10
372	MarioSuárez	1987-02-24	AtléticodeMadrid	Spain	10
373	SidneySam	1988-01-31	Bayer04Leverkusen	Germany	10
374	YuraMovsisyan	1987-08-02	SpartakMoscow	Armenia	10
375	TobyAlderweireld	1989-03-02	AtléticodeMadrid	Belgium	10
376	StefanRadu	1986-10-22	SSLazio	Romania	10
377	KevinGroßkreutz	1988-07-19	BorussiaDortmund	Germany	10
378	DieumerciMbokani	1985-11-22	DynamoKyiv	CongoDR	10
379	GiovanidosSantos	1989-05-11	VillarrealCF	Mexico	10
380	SiemdeJong	1989-01-28	AFCAjaxAmsterdam	Netherlands	10
381	JordanRhodes	1990-02-05	BlackburnRovers	Scotland	10
382	MarkelSusaeta	1987-12-14	AthleticClub	Spain	10
383	HolgerBadstuber	1989-03-13	FCBayernMunich	Germany	10
384	DenisGlushakov	1987-01-27	SpartakMoscow	Russia	10
385	CristianAnsaldi	1986-09-20	ZenitSt.Petersburg	Argentina	10
386	DriesMertens	1987-05-06	SSCNapoli	Belgium	10
387	DaniParejo	1989-04-16	ValenciaCF	Spain	10
388	SenadLulic	1986-01-18	SSLazio	Bosnia-Herzegovina	10
389	SeamusColeman	1988-10-11	EvertonFC	Ireland	10
390	AnderIturraspe	1989-03-08	AthleticClub	Spain	10
391	FredyMontero	1987-07-26	SportingLisbon	Colombia	10
392	JuanIturbe	1993-06-04	HellasVerona	Argentina	10
393	DavideSanton	1991-01-02	NewcastleUnited	Italy	10
394	JosuhaGuilavogui	1990-09-19	ASSaint-Étienne	France	10
395	AlexandreLacazette	1991-05-28	OlympiqueLyon	France	10
396	MaximeLestienne	1992-06-17	ClubBruggeKV	Belgium	10
397	Jorginho	1991-12-20	SSCNapoli	Italy	10
398	ThorganHazard	1993-03-29	SVZulte-Waregem	Belgium	10
399	Fernando	1992-03-03	ShakhtarDonetsk	Brazil	10
400	GranitXhaka	1992-09-27	BorussiaMönchengladbach	Switzerland	10
401	RémyCabella	1990-03-08	HSCMontpellier	France	10
402	CarlosBacca	1986-09-08	SevillaFC	Colombia	10
403	MatthiasGinter	1994-01-19	SCFreiburg	Germany	10
404	LucasDigne	1993-07-20	ParisSaint-Germain	France	10
405	Bruma	1994-10-24	Gaziantepspor	Portugal	10
406	LazarMarkovic	1994-03-02	SLBenfica	Serbia	10
407	SaphirTaider	1992-02-29	InterMilan	Algeria	10
408	KurtZouma	1994-10-27	ASSaint-Étienne	France	10
409	AymericLaporte	1994-05-27	AthleticClub	France	10
410	DomenicoBerardi	1994-08-01	USSassuolo	Italy	10
411	LucasOcampos	1994-07-11	ASMonaco	Argentina	10
412	AlbertoMoreno	1992-07-05	SevillaFC	Spain	10
413	JérémyToulalan	1983-09-10	ASMonaco	France	9.5
414	Ron-RobertZieler	1989-02-12	Hannover96	Germany	9.5
415	PatrickHerrmann	1991-02-12	BorussiaMönchengladbach	Germany	9.5
416	AurélienChedjou	1985-06-20	GalatasaraySK	Cameroon	9.5
417	ManoloGabbiadini	1991-11-26	UCSampdoria	Italy	9.5
418	RenéAdler	1985-01-15	HamburgerSV	Germany	9
419	SamuelEto'o	1981-03-10	ChelseaFC	Cameroon	9
420	NigeldeJong	1984-11-30	ACMilan	Netherlands	9
421	JérémyMathieu	1983-10-29	ValenciaCF	France	9
422	AlbertoAquilani	1984-07-07	ACFiorentina	Italy	9
423	OlcanAdin	1985-09-30	Trabzonspor	Turkey	9
424	MathieuFlamini	1984-03-07	ArsenalFC	France	9
425	GonzaloRodríguez	1984-04-10	ACFiorentina	Argentina	9
426	AlejandroGómez	1988-02-15	MetalistKharkiv	Argentina	9
427	JoséSosa	1985-06-19	AtléticodeMadrid	Argentina	9
428	NicolasLombaerts	1985-03-20	ZenitSt.Petersburg	Belgium	9
429	FabioQuagliarella	1983-01-31	JuventusFC	Italy	9
430	YoanGouffran	1986-05-25	NewcastleUnited	France	9
431	StéphaneMbia	1986-05-20	SevillaFC	Cameroon	9
432	ChristopherSamba	1984-03-28	DinamoMoscow	Congo	9
433	JonathandeGuzmán	1987-09-13	SwanseaCity	Netherlands	9
434	TimKrul	1988-04-03	NewcastleUnited	Netherlands	9
435	GökhanGönül	1985-01-04	FenerbahceSK	Turkey	9
436	StevenFletcher	1987-03-26	SunderlandAFC	Scotland	9
437	JeremainLens	1987-11-24	DynamoKyiv	Netherlands	9
438	CanerErkin	1988-10-04	FenerbahceSK	Turkey	9
439	StéphaneRuffier	1986-09-27	ASSaint-Étienne	France	9
440	ViktorFaizulin	1986-04-22	ZenitSt.Petersburg	Russia	9
441	AlessandroMatri	1984-08-19	ACFiorentina	Italy	9
442	BeñatEtxebarria	1987-02-19	AthleticClub	Spain	9
443	StefanReinartz	1989-01-01	Bayer04Leverkusen	Germany	9
444	MiguelVeloso	1986-05-11	DynamoKyiv	Portugal	9
445	André-PierreGignac	1985-12-05	OlympiqueMarseille	France	9
446	MehmetTopal	1986-03-03	FenerbahceSK	Turkey	9
447	SebastianRode	1990-10-11	EintrachtFrankfurt	Germany	9
448	AndreaPoli	1989-09-29	ACMilan	Italy	9
449	DameN'Doye	1985-02-21	LokomotivMoscow	Senegal	9
450	ChristianNoboa	1985-04-09	DinamoMoscow	Ecuador	9
451	RyanShawcross	1987-10-04	StokeCity	England	9
452	Giuliano	1990-05-31	DniproDnipropetrovsk	Brazil	9
453	LeandroCastán	1986-11-05	ASRoma	Brazil	9
454	MartínCáceres	1987-04-07	JuventusFC	Uruguay	9
455	MaxiPereira	1984-06-08	SLBenfica	Uruguay	9
456	ÉtienneCapoue	1988-07-11	TottenhamHotspur	France	9
457	Douglas	1988-01-12	DinamoMoscow	Netherlands	9
458	EvgenKhacheridi	1987-07-28	DynamoKyiv	Ukraine	9
459	ClémentGrenier	1991-01-07	OlympiqueLyon	France	9
460	Maicon	1988-09-14	FCPorto	Brazil	9
461	AlfredFinnbogason	1989-02-01	SCHeerenveen	Iceland	9
462	PedroObiang	1992-03-27	UCSampdoria	Spain	9
463	JuanQuintero	1993-01-18	FCPorto	Colombia	9
464	CristianTello	1991-08-11	FCBarcelona	Spain	9
465	MarcovanGinkel	1992-12-01	ChelseaFC	Netherlands	9
466	MichaelCarrick	1981-07-28	ManchesterUnited	England	8.5
467	ThiagoMotta	1982-08-28	ParisSaint-Germain	Italy	8.5
468	SerdarTasci	1987-04-24	SpartakMoscow	Germany	8.5
469	JonathanBiabiany	1988-04-28	ParmaFC	France	8.5
470	PhilippWollscheid	1989-03-06	Bayer04Leverkusen	Germany	8.5
471	MorganSchneiderlin	1989-11-08	SouthamptonFC	France	8.5
472	SemihKaya	1991-02-24	GalatasaraySK	Turkey	8.5
473	TomasHubocan	1985-09-17	ZenitSt.Petersburg	Slovakia	8.5
474	LeroyFer	1990-01-05	NorwichCity	Netherlands	8.5
475	EmanueleGiaccherini	1985-05-05	SunderlandAFC	Italy	8.5
476	FabioBorini	1991-03-29	SunderlandAFC	Italy	8.5
477	CiroImmobile	1990-02-20	TorinoFC	Italy	8.5
478	FrancescoBardi	1992-01-18	ASLivorno	Italy	8.5
479	LucianoVietto	1993-12-05	RacingClubdeAvellaneda	Argentina	8.5
480	Kaká	1982-04-22	ACMilan	Brazil	8
481	CristianLedesma	1982-09-24	SSLazio	Italy	8
482	MikelArteta	1982-03-26	ArsenalFC	Spain	8
483	SalomonKalou	1985-08-05	OSCLille	Coted'Ivoire	8
484	EmmanuelAdebayor	1984-02-26	TottenhamHotspur	Togo	8
485	MichaelDawson	1983-11-18	TottenhamHotspur	England	8
486	XabiPrieto	1983-08-29	RealSociedad	Spain	8
487	YuriZhirkov	1983-08-20	DinamoMoscow	Russia	8
488	DusanBasta	1984-08-18	UdineseCalcio	Serbia	8
489	Raffael	1985-03-28	BorussiaMönchengladbach	Brazil	8
490	BenoîtCostil	1987-07-03	StadeRennaisFC	France	8
491	YounèsKaboul	1986-01-04	TottenhamHotspur	France	8
492	CleitonXavier	1983-03-23	MetalistKharkiv	Brazil	8
493	GabrielPaletta	1986-02-15	ParmaFC	Italy	8
494	LucaCigarini	1986-06-20	AtalantaBC	Italy	8
495	Rafinha	1985-09-07	FCBayernMunich	Brazil	8
496	BryanRuiz	1985-08-18	PSVEindhoven	CostaRica	8
497	RomanNeustädter	1988-02-18	FCSchalke04	Germany	8
498	YannSommer	1988-12-17	FCBasel1893	Switzerland	8
499	GuilhermeSiqueira	1986-04-28	SLBenfica	Brazil	8
500	Adrián	1988-01-08	AtléticodeMadrid	Spain	8
501	PabloHernández	1985-04-11	SwanseaCity	Spain	8
502	SebastianJung	1990-06-22	EintrachtFrankfurt	Germany	8
503	AdilRami	1985-12-27	ACMilan	France	8
504	MikelRico	1984-11-01	AthleticClub	Spain	8
505	CarlosZambrano	1989-07-10	EintrachtFrankfurt	Peru	8
506	Cristian	1983-06-25	FenerbahceSK	Brazil	8
507	MarcoSau	1987-11-03	CagliariCalcio	Italy	8
508	GiacomoBonaventura	1989-08-22	AtalantaBC	Italy	8
509	MarkoDevic	1983-10-27	RubinKazan	Ukraine	8
510	NacerChadli	1989-08-02	TottenhamHotspur	Belgium	8
511	ÁlvaroDomínguez	1989-05-15	BorussiaMönchengladbach	Spain	8
512	AshleyWilliams	1984-08-23	SwanseaCity	Wales	8
513	MarvinMartin	1988-01-10	OSCLille	France	8
514	JosipIlicic	1988-01-29	ACFiorentina	Slovenia	8
515	Éder	1987-12-22	SCBraga	Portugal	8
516	SergiRoberto	1992-02-07	FCBarcelona	Spain	8
517	HiroshiKiyotake	1989-11-12	1.FCNuremberg	Japan	8
518	GylfiSigurdsson	1989-09-09	TottenhamHotspur	Iceland	8
519	ÓscardeMarcos	1989-04-10	AthleticClub	Spain	8
520	WilliamCarvalho	1992-04-07	SportingLisbon	Portugal	8
521	MattiaPerin	1992-11-10	GenoaCFC	Italy	8
522	WellingtonNem	1992-02-06	ShakhtarDonetsk	Brazil	8
523	AdamMaher	1993-07-20	PSVEindhoven	Netherlands	8
524	OlaJohn	1992-05-19	HamburgerSV	Netherlands	8
525	Allan	1991-01-08	UdineseCalcio	Brazil	8
526	SamuelUmtiti	1993-11-14	OlympiqueLyon	France	8
527	FabianSchär	1991-12-20	FCBasel1893	Switzerland	8
528	WilfriedZaha	1992-11-10	CardiffCity	England	8
529	MaxMeyer	1995-09-18	FCSchalke04	Germany	8
530	ThomasInce	1992-01-30	CrystalPalace	England	8
531	MichyBatshuayi	1993-10-02	StandardLiège	Belgium	8
532	ÓliverTorres	1994-11-10	VillarrealCF	Spain	8
533	HugoAlmeida	1984-05-23	BesiktasJK	Portugal	7.75
534	StevenGerrard	1980-05-30	LiverpoolFC	England	7.5
535	JohnTerry	1980-12-07	ChelseaFC	England	7.5
536	PatriceEvra	1981-05-15	ManchesterUnited	France	7.5
537	MichaelEssien	1982-12-03	ACMilan	Ghana	7.5
538	AndreaPirlo	1979-05-19	JuventusFC	Italy	7.5
539	PhilJagielka	1982-08-17	EvertonFC	England	7.5
540	RioMavuba	1984-03-08	OSCLille	France	7.5
541	Arouca	1986-08-11	SantosFC	Brazil	7.5
542	LucasBiglia	1986-01-30	SSLazio	Argentina	7.5
543	Fred	1983-10-03	FluminenseFootballClub	Brazil	7.5
544	SilvestreVarela	1985-02-02	FCPorto	Portugal	7.5
545	AdamJohnson	1987-07-14	SunderlandAFC	England	7.5
546	AndreaConsigli	1987-01-27	AtalantaBC	Italy	7.5
547	RickyvanWolfswinkel	1989-01-27	NorwichCity	Netherlands	7.5
548	AdamLallana	1988-05-10	SouthamptonFC	England	7.5
549	GregoryvanderWiel	1988-02-03	ParisSaint-Germain	Netherlands	7.5
550	AleksandarMitrovic	1994-09-16	RSCAnderlecht	Serbia	7.5
551	JayRodriguez	1989-07-29	SouthamptonFC	England	7.5
552	KevinKampl	1990-10-09	RedBullSalzburg	Slovenia	7.5
553	Jonathan	1986-02-27	InterMilan	Brazil	7.5
554	LewisHoltby	1990-09-18	FulhamFC	Germany	7.5
555	AdrienSilva	1989-03-15	SportingLisbon	Portugal	7.5
556	MatíasSuárez	1988-05-09	RSCAnderlecht	Argentina	7.5
557	Ganso	1989-10-12	SãoPauloFutebolClube	Brazil	7.5
558	Marlos	1988-06-07	MetalistKharkiv	Brazil	7.5
559	JonjoShelvey	1992-02-27	SwanseaCity	England	7.5
560	LuukdeJong	1990-08-27	NewcastleUnited	Netherlands	7.5
561	AdriánRamos	1986-01-22	HerthaBSC	Colombia	7.5
562	SimeVrsaljko	1992-01-10	GenoaCFC	Croatia	7.5
563	TinoCosta	1985-01-09	SpartakMoscow	Argentina	7.5
564	FabiánRinaudo	1987-05-08	CalcioCatania	Argentina	7.5
565	RomainAlessandrini	1989-04-03	StadeRennaisFC	France	7.5
566	AlperPotuk	1991-04-08	FenerbahceSK	Turkey	7.5
567	Dedé	1988-07-01	CruzeiroEsporteClube	Brazil	7.5
568	EmreCan	1994-01-12	Bayer04Leverkusen	Germany	7.5
569	StevenCaulker	1991-12-29	CardiffCity	England	7.5
570	GastónRamírez	1990-12-02	SouthamptonFC	Uruguay	7.5
571	Rafinha	1993-02-12	CeltadeVigo	Brazil	7.5
572	SaúlÑíguez	1994-11-21	RayoVallecano	Spain	7.5
573	FelipeAnderson	1993-04-15	SSLazio	Brazil	7.5
574	RobertHuth	1984-08-18	StokeCity	Germany	7
575	JoleonLescott	1982-08-16	ManchesterCity	England	7
576	AleksandrKerzhakov	1982-11-27	ZenitSt.Petersburg	Russia	7
577	MichelVorm	1983-10-20	SwanseaCity	Netherlands	7
578	TomásSivok	1983-09-15	BesiktasJK	CzechRepublic	7
579	Rolando	1985-08-31	InterMilan	Portugal	7
580	KévinGameiro	1987-05-09	SevillaFC	France	7
581	ClintDempsey	1983-03-09	SeattleSoundersFC	UnitedStates	7
582	ÁlvaroArbeloa	1983-01-17	RealMadrid	Spain	7
583	JoséManuelJurado	1986-06-29	SpartakMoscow	Spain	7
584	Paulinho	1986-01-10	ASLivorno	Brazil	7
585	MarkNoble	1987-05-08	WestHamUnited	England	7
586	Danilo	1984-05-10	UdineseCalcio	Brazil	7
587	StevenDefour	1988-04-15	FCPorto	Belgium	7
588	StéphaneSessègnon	1984-06-01	WestBromwichAlbion	Benin	7
589	ShaneLong	1987-01-22	HullCity	Ireland	7
590	Eder	1986-11-15	UCSampdoria	Brazil	7
591	ÁdámSzalai	1987-12-09	FCSchalke04	Hungary	7
592	NicolaiMüller	1987-09-25	1.FSVMainz05	Germany	7
593	IvanPerisic	1989-02-02	VfLWolfsburg	Croatia	7
594	GaryHooper	1988-01-26	NorwichCity	England	7
595	BrunoSoriano	1984-06-12	VillarrealCF	Spain	7
596	BojanKrkic	1990-08-28	AFCAjaxAmsterdam	Spain	7
597	ValentinStocker	1989-04-12	FCBasel1893	Switzerland	7
598	LucaAntonelli	1987-02-11	GenoaCFC	Italy	7
599	KevinTrapp	1990-07-08	EintrachtFrankfurt	Germany	7
600	ZoranTosic	1987-04-28	CSKAMoscow	Serbia	7
601	LarsStindl	1988-08-26	Hannover96	Germany	7
602	GeorginioWijnaldum	1990-11-11	PSVEindhoven	Netherlands	7
603	HéctorMoreno	1988-01-17	RCDEspanyol	Mexico	7
604	OliverBaumann	1990-06-02	SCFreiburg	Germany	7
605	Guilherme	1985-12-12	LokomotivMoscow	Brazil	7
606	BasDost	1989-05-31	VfLWolfsburg	Netherlands	7
607	MapouYanga-Mbiwa	1989-05-15	NewcastleUnited	France	7
608	AleksandarDragovic	1991-03-06	DynamoKyiv	Austria	7
609	AndrosTownsend	1991-07-16	TottenhamHotspur	England	7
610	BrownIdeye	1988-10-10	DynamoKyiv	Nigeria	7
611	OriolRomeu	1991-09-24	ValenciaCF	Spain	7
612	CheikhouKouyaté	1989-12-21	RSCAnderlecht	Senegal	7
613	RomanZozulya	1989-11-17	DniproDnipropetrovsk	Ukraine	7
614	MohamedDiamé	1987-06-14	WestHamUnited	Senegal	7
615	IagoAspas	1987-08-01	LiverpoolFC	Spain	7
616	Pierre-MichelLasogga	1991-12-15	HamburgerSV	Germany	7
617	Joãozinho	1988-12-25	FKKrasnodar	Brazil	7
618	PabloArmero	1986-11-02	WestHamUnited	Colombia	7
619	NathanielClyne	1991-04-05	SouthamptonFC	England	7
620	AndréMartins	1990-01-21	SportingLisbon	Portugal	7
621	VíctorIbarbo	1990-05-19	CagliariCalcio	Colombia	7
622	FilipDjuricic	1992-01-30	SLBenfica	Serbia	7
623	ViktorFischer	1994-06-09	AFCAjaxAmsterdam	Denmark	7
624	JordyClasie	1991-06-27	FeyenoordRotterdam	Netherlands	7
625	Jucilei	1988-04-06	Al-Jazira(AbuDhabi)	Brazil	7
626	HéctorHerrera	1990-04-19	FCPorto	Mexico	7
627	LucaMarrone	1990-03-28	USSassuolo	Italy	7
628	ArasÖzbiliz	1990-03-09	SpartakMoscow	Armenia	7
629	HakanCalhanoglu	1994-02-08	HamburgerSV	Turkey	7
630	AlexandruMaxim	1990-07-08	VfBStuttgart	Romania	7
631	DennisPraet	1994-05-14	RSCAnderlecht	Belgium	7
632	DiegoReyes	1992-09-19	FCPorto	Mexico	7
633	JosipDrmic	1992-08-08	1.FCNuremberg	Switzerland	7
634	LucasPiazón	1994-01-20	VitesseArnhem	Brazil	7
635	WillHughes	1995-04-07	DerbyCounty	England	7
636	Vitinho	1993-10-09	CSKAMoscow	Brazil	7
637	YouriTielemans	1997-05-07	RSCAnderlecht	Belgium	7
638	NiklasMoisander	1985-09-29	AFCAjaxAmsterdam	Finland	6.5
639	FrancescoLodi	1984-03-23	CalcioCatania	Italy	6.5
640	Robinho	1984-01-25	ACMilan	Brazil	6.5
641	VladimirBystrov	1984-01-31	AnzhiMakhachkala	Russia	6.5
642	AdrianMierzejewski	1986-11-06	Trabzonspor	Poland	6.5
643	DennisAogo	1987-01-14	FCSchalke04	Germany	6.5
644	PabloBarrientos	1985-01-17	CalcioCatania	Argentina	6.5
645	AbdoulayKonko	1984-03-09	SSLazio	France	6.5
646	NikicaJelavic	1985-08-27	HullCity	Croatia	6.5
647	DiegoCapel	1988-02-16	SportingLisbon	Spain	6.5
648	MichaelAgazzi	1984-07-03	ChievoVerona	Italy	6.5
649	AndreasGranqvist	1985-04-16	FKKrasnodar	Sweden	6.5
650	GrazianoPellè	1985-07-15	FeyenoordRotterdam	Italy	6.5
651	MichaelBradley	1987-07-31	TorontoFC	UnitedStates	6.5
652	Anderson	1988-04-13	ACFiorentina	Brazil	6.5
653	GabrielAgbonlahor	1986-10-13	AstonVilla	England	6.5
654	HavardNordtveit	1990-06-21	BorussiaMönchengladbach	Norway	6.5
655	MiroslavStoch	1989-10-19	PAOKThessaloniki	Slovakia	6.5
656	Chico	1987-03-06	SwanseaCity	Spain	6.5
657	ÁlvaroPereira	1985-11-28	SãoPauloFutebolClube	Uruguay	6.5
658	AleksandrBelenov	1986-09-13	KubanKrasnodar	Russia	6.5
659	DenysGarmash	1990-04-19	DynamoKyiv	Ukraine	6.5
660	DuvánZapata	1991-04-01	SSCNapoli	Colombia	6.5
661	JurajKucka	1987-02-26	GenoaCFC	Slovakia	6.5
662	Sung-YongKi	1989-01-24	SunderlandAFC	Korea,South	6.5
663	RiccardoSaponara	1991-12-21	ACMilan	Italy	6.5
664	YoussefElArabi	1987-02-03	GranadaCF	Morocco	6.5
665	RomainHamouma	1987-03-29	ASSaint-Étienne	France	6.5
666	MassimoBruno	1993-09-17	RSCAnderlecht	Belgium	6.5
667	RobertoPereyra	1991-01-07	UdineseCalcio	Argentina	6.5
668	SergeAurier	1992-12-24	FCToulouse	Coted'Ivoire	6.5
669	LorenzoMelgarejo	1990-08-10	KubanKrasnodar	Paraguay	6.5
670	BenjaminCorgnet	1987-04-06	ASSaint-Étienne	France	6.5
671	VladimírDarida	1990-08-08	SCFreiburg	CzechRepublic	6.5
672	JonathanTah	1996-02-11	HamburgerSV	Germany	6.5
673	DiegoBenaglio	1983-09-08	VfLWolfsburg	Switzerland	6
674	JermainDefoe	1982-10-07	TorontoFC	England	6
675	AaronHunt	1986-09-04	SVWerderBremen	Germany	6
676	AlbertoGilardino	1982-07-05	GenoaCFC	Italy	6
677	EstebanCambiasso	1980-08-18	InterMilan	Argentina	6
678	DaleyBlind	1990-03-09	AFCAjaxAmsterdam	Netherlands	6
679	JoãoPereira	1984-02-25	ValenciaCF	Portugal	6
680	TomHuddlestone	1986-12-28	HullCity	England	6
681	PirminSchwegler	1987-03-09	EintrachtFrankfurt	Switzerland	6
682	VasiliBerezutski	1982-06-20	CSKAMoscow	Russia	6
683	VladislavKulik	1985-02-27	RubinKazan	Russia	6
684	AndoniIraola	1982-06-22	AthleticClub	Spain	6
685	Casemiro	1992-02-23	RealMadrid	Brazil	6
686	MarcellJansen	1985-11-04	HamburgerSV	Germany	6
687	YoannGourcuff	1986-07-11	OlympiqueLyon	France	6
688	ChristianGentner	1985-08-14	VfBStuttgart	Germany	6
689	AndrésGuardado	1986-09-28	Bayer04Leverkusen	Mexico	6
690	AidenMcGeady	1986-04-04	EvertonFC	Ireland	6
691	AlessandroDiamanti	1983-05-02	GuangzhouEvergrandeF.C.	Italy	6
692	VladimirGabulov	1983-10-19	DinamoMoscow	Russia	6
693	JamesMorrison	1986-05-25	WestBromwichAlbion	Scotland	6
694	AtsutoUchida	1988-03-27	FCSchalke04	Japan	6
695	ChoriCastro	1984-09-14	RealSociedad	Uruguay	6
696	JesúsGámez	1985-04-10	MálagaCF	Spain	6
697	VurnonAnita	1989-04-04	NewcastleUnited	Netherlands	6
698	ScottSinclair	1989-03-25	WestBromwichAlbion	England	6
699	DiegoSouza	1985-06-17	MetalistKharkiv	Brazil	6
700	Vieirinha	1986-01-24	VfLWolfsburg	Portugal	6
701	FernandoAmorebieta	1985-03-29	FulhamFC	Venezuela	6
702	ImanolAgirretxe	1987-02-24	RealSociedad	Spain	6
703	WinstonReid	1988-07-03	WestHamUnited	NewZealand	6
704	JozyAltidore	1989-11-06	SunderlandAFC	UnitedStates	6
705	AndriyPyatov	1984-06-28	ShakhtarDonetsk	Ukraine	6
706	RyanBertrand	1989-08-05	AstonVilla	England	6
707	SvenUlreich	1988-08-03	VfBStuttgart	Germany	6
708	DiegoAlves	1985-06-24	ValenciaCF	Brazil	6
709	JelleVossen	1989-03-22	KRCGenk	Belgium	6
710	BenoîtTrémoulinas	1985-12-28	ASSaint-Étienne	France	6
711	ClémentChantôme	1987-09-11	FCToulouse	France	6
712	AdelTaarabt	1989-05-24	ACMilan	Morocco	6
713	FedericoFazio	1987-03-17	SevillaFC	Argentina	6
714	ClaudioYacob	1987-07-18	WestBromwichAlbion	Argentina	6
715	MateoMusacchio	1990-08-26	VillarrealCF	Argentina	6
716	CenkTosun	1991-06-07	Gaziantepspor	Turkey	6
717	WilliamVainqueur	1988-11-19	StandardLiège	France	6
718	DmitriTarasov	1987-03-18	LokomotivMoscow	Russia	6
719	SimonKjaer	1989-03-26	OSCLille	Denmark	6
720	LuizAdriano	1987-04-12	ShakhtarDonetsk	Brazil	6
721	DannyRose	1990-07-02	TottenhamHotspur	England	6
722	NicolásSpolli	1983-02-20	CalcioCatania	Argentina	6
723	MarcoHöger	1989-09-16	FCSchalke04	Germany	6
724	ÁlvaroGonzález	1984-10-29	SSLazio	Uruguay	6
725	AlyCissokho	1987-09-15	LiverpoolFC	France	6
726	OlegShatov	1990-07-29	ZenitSt.Petersburg	Russia	6
727	PapaGueye	1984-06-07	MetalistKharkiv	Senegal	6
728	EvgenSeleznev	1985-07-20	DniproDnipropetrovsk	Ukraine	6
729	OdilAkhmedov	1987-11-25	AnzhiMakhachkala	Uzbekistan	6
730	VicenteIborra	1988-01-16	SevillaFC	Spain	6
731	Jean	1986-06-24	FluminenseFootballClub	Brazil	6
732	LucianoNarsingh	1990-09-13	PSVEindhoven	Netherlands	6
733	Josué	1990-09-17	FCPorto	Portugal	6
734	StevenN'Zonzi	1988-12-15	StokeCity	France	6
735	DorlanPabón	1988-01-24	SãoPauloFutebolClube	Colombia	6
736	RúbenMicael	1986-08-19	SCBraga	Portugal	6
737	MarcoParolo	1985-01-25	ParmaFC	Italy	6
738	AntonioRüdiger	1993-03-03	VfBStuttgart	Germany	6
739	EduardoVargas	1989-11-20	ValenciaCF	Chile	6
740	LucCastaignos	1992-09-27	FCTwenteEnschede	Netherlands	6
741	FacundoFerreyra	1991-03-14	ShakhtarDonetsk	Argentina	6
742	RobinKnoche	1992-05-22	VfLWolfsburg	Germany	6
743	RubénPardo	1992-10-22	RealSociedad	Spain	6
744	AymenAbdennour	1989-08-06	ASMonaco	Tunisia	6
745	StefandeVrij	1992-02-05	FeyenoordRotterdam	Netherlands	6
746	BrunoMartinsIndi	1992-02-08	FeyenoordRotterdam	Netherlands	6
747	CedricSoares	1991-08-31	SportingLisbon	Portugal	6
748	MaximilianArnold	1994-05-27	VfLWolfsburg	Germany	6
749	RodrigoMoledo	1987-10-27	MetalistKharkiv	Brazil	6
750	MaksymKoval	1992-12-09	DynamoKyiv	Ukraine	6
751	LisandroLópez	1989-09-01	GetafeCF	Argentina	6
752	CarlJenkinson	1992-02-08	ArsenalFC	England	6
753	PacoAlcácer	1993-08-30	ValenciaCF	Spain	6
754	LuisAlberto	1992-09-28	LiverpoolFC	Spain	6
755	GiannelliImbula	1992-09-12	OlympiqueMarseille	France	6
756	OgenyiOnazi	1992-12-25	SSLazio	Nigeria	6
757	ManuelLanzini	1993-02-15	ClubAtléticoRiverPlate	Argentina	6
758	Rômulo	1990-09-19	SpartakMoscow	Brazil	6
759	TomásKalas	1993-05-15	ChelseaFC	CzechRepublic	6
760	AderlanSantos	1989-04-09	SCBraga	Brazil	6
761	JavierManquillo	1994-05-05	AtléticodeMadrid	Spain	6
762	AdnanJanuzaj	1995-02-05	ManchesterUnited	Belgium	6
763	Wallace	1994-05-01	InterMilan	Brazil	6
764	ChristianAtsu	1992-01-10	VitesseArnhem	Ghana	6
765	Dória	1994-11-08	BotafogodeFuteboleRegatas	Brazil	6
766	LeoBaptistão	1992-08-26	RealBetisBalompié	Brazil	6
767	AlexTelles	1992-12-15	GalatasaraySK	Brazil	6
768	KevinKuranyi	1982-03-02	DinamoMoscow	Germany	5.8
769	OlcaySahan	1987-05-26	BesiktasJK	Turkey	5.75
770	NolanRoux	1988-03-01	OSCLille	France	5.75
771	VeyselSari	1988-07-25	GalatasaraySK	Turkey	5.75
772	RobertoJiménez	1986-02-10	OlympiacosPiraeus	Spain	5.6
773	AntonioCassano	1982-07-12	ParmaFC	Italy	5.5
774	VolkanDemirel	1981-10-27	FenerbahceSK	Turkey	5.5
775	EgemenKorkmaz	1982-11-03	FenerbahceSK	Turkey	5.5
776	Alex	1982-06-17	ParisSaint-Germain	Brazil	5.5
777	MattJarvis	1986-05-22	WestHamUnited	England	5.5
778	UrbyEmanuelson	1986-06-16	ACMilan	Netherlands	5.5
779	AntonioMirante	1983-07-08	ParmaFC	Italy	5.5
780	LoïcPerrin	1985-08-07	ASSaint-Étienne	France	5.5
781	RobertSnodgrass	1987-09-07	NorwichCity	Scotland	5.5
782	VasilisTorosidis	1985-06-10	ASRoma	Greece	5.5
783	FernandoBelluschi	1983-09-10	Bursaspor	Argentina	5.5
784	StevenDavis	1985-01-01	SouthamptonFC	NorthernIreland	5.5
785	JuanVargas	1983-10-05	ACFiorentina	Peru	5.5
786	CristianVillagra	1985-12-27	MetalistKharkiv	Argentina	5.5
787	GermánDenis	1981-09-10	AtalantaBC	Argentina	5.5
788	OlaToivonen	1986-07-03	StadeRennaisFC	Sweden	5.5
789	ManueldaCosta	1986-05-06	Sivasspor	Portugal	5.5
790	NenadTomovic	1987-08-30	ACFiorentina	Serbia	5.5
791	TonyJantschke	1990-04-07	BorussiaMönchengladbach	Germany	5.5
792	SebastiánBlanco	1988-03-15	MetalistKharkiv	Argentina	5.5
793	Jean-ArmelKana-Biyik	1989-07-03	StadeRennaisFC	Cameroon	5.5
794	DiegoÂngelo	1986-02-12	Eskisehirspor	Brazil	5.5
795	MiguelBritos	1985-07-17	SSCNapoli	Uruguay	5.5
796	ChristophKramer	1991-02-19	BorussiaMönchengladbach	Germany	5.5
797	MarcosRojo	1990-03-20	SportingLisbon	Argentina	5.5
798	AbdelazizBarrada	1989-06-19	Al-Jazira(AbuDhabi)	Morocco	5.5
799	LamineSané	1987-03-22	FCGirondinsBordeaux	Senegal	5.5
800	NampalysMendy	1992-06-23	OGCNizza	France	5.5
801	ZakariaLabyad	1993-03-09	VitesseArnhem	Morocco	5.5
802	NicolaLeali	1993-02-17	SpeziaCalcio	Italy	5.5
803	YannickFerreira-Carrasco	1993-09-04	ASMonaco	Belgium	5.5
804	BenDavies	1993-04-24	SwanseaCity	Wales	5.5
805	GustavoColman	1985-04-19	Trabzonspor	Argentina	5.25
806	Xandão	1988-02-23	KubanKrasnodar	Brazil	5.2
807	RomanWeidenfeller	1980-08-06	BorussiaDortmund	Germany	5
808	AshleyCole	1980-12-20	ChelseaFC	England	5
809	GarethBarry	1981-02-23	EvertonFC	England	5
810	KevinNolan	1982-06-24	WestHamUnited	England	5
811	StewartDowning	1984-07-22	WestHamUnited	England	5
812	MaartenStekelenburg	1982-09-22	FulhamFC	Netherlands	5
813	StijnSchaars	1984-01-11	PSVEindhoven	Netherlands	5
814	GianluigiBuffon	1978-01-28	JuventusFC	Italy	5
815	CédricCarrasso	1981-12-30	FCGirondinsBordeaux	France	5
816	AleksandrRyazantsev	1986-09-05	ZenitSt.Petersburg	Russia	5
817	JonatanSoriano	1985-09-24	RedBullSalzburg	Spain	5
818	OlegGusev	1983-04-25	DynamoKyiv	Ukraine	5
819	LudovicObraniak	1984-11-10	SVWerderBremen	Poland	5
820	BrunoAlves	1981-11-27	FenerbahceSK	Portugal	5
821	Luisão	1981-02-13	SLBenfica	Brazil	5
822	DarrenBent	1984-02-06	FulhamFC	England	5
823	IbrahimAfellay	1986-04-02	FCBarcelona	Netherlands	5
824	ÉdgarBarreto	1984-07-15	USPalermo	Paraguay	5
825	BenoîtAssou-Ekotto	1984-03-24	QueensParkRangers	Cameroon	5
826	PanagiotisKone	1987-07-26	BolognaFC1909	Greece	5
827	WillyCaballero	1981-09-28	MálagaCF	Argentina	5
828	MatíasSilvestre	1984-09-25	ACMilan	Argentina	5
829	ChristianMaggio	1982-02-11	SSCNapoli	Italy	5
830	Nilmar	1984-07-14	El-JaishSportsClub	Brazil	5
831	OndrejMazuch	1989-03-15	DniproDnipropetrovsk	CzechRepublic	5
832	EmilianoViviano	1985-12-01	ArsenalFC	Italy	5
833	IvánRamis	1984-10-25	WiganAthletic	Spain	5
834	LuchoGonzález	1981-01-19	Al-RayyanSportsClub	Argentina	5
835	LeandroFernández	1983-01-30	DinamoMoscow	Argentina	5
836	LisandroLópez	1983-03-02	Al-GharafaSportsClub	Argentina	5
837	OgnjenVukojevic	1983-12-20	DynamoKyiv	Croatia	5
838	ChristopheJallet	1983-10-31	ParisSaint-Germain	France	5
839	CharlieAdam	1985-12-10	StokeCity	Scotland	5
840	Jádson	1983-10-05	SportClubCorinthiansPaulista	Brazil	5
841	GuillermoOchoa	1985-07-13	ACAjaccio	Mexico	5
842	VeliKavlak	1988-11-03	BesiktasJK	Austria	5
843	RonVlaar	1985-02-16	AstonVilla	Netherlands	5
844	ZlatkoJunuzovic	1987-09-26	SVWerderBremen	Austria	5
845	VladimirGranat	1987-05-22	DinamoMoscow	Russia	5
846	MartinHarnik	1987-06-10	VfBStuttgart	Austria	5
847	SebastianLarsson	1985-06-06	SunderlandAFC	Sweden	5
848	Naldo	1982-09-10	VfLWolfsburg	Brazil	5
849	CristianRodríguez	1985-09-30	AtléticodeMadrid	Uruguay	5
850	CristianZapata	1986-09-30	ACMilan	Colombia	5
851	LasseSchöne	1986-05-27	AFCAjaxAmsterdam	Denmark	5
852	MarkoMarin	1989-03-13	SevillaFC	Germany	5
853	MikelGonzález	1985-09-24	RealSociedad	Spain	5
854	NikolaKalinic	1988-01-05	DniproDnipropetrovsk	Croatia	5
855	ChrisBrunt	1984-12-14	WestBromwichAlbion	NorthernIreland	5
856	AntonShunin	1987-01-27	DinamoMoscow	Russia	5
857	AykutDemir	1988-10-22	Trabzonspor	Turkey	5
858	FelipeCaicedo	1988-09-05	Al-Jazira(AbuDhabi)	Ecuador	5
859	MatiFernández	1986-05-15	ACFiorentina	Chile	5
860	IvelinPopov	1987-10-26	KubanKrasnodar	Bulgaria	5
861	VadisOdjidja-Ofoe	1989-02-21	ClubBruggeKV	Belgium	5
862	Ari	1985-12-11	FKKrasnodar	Brazil	5
863	BradGuzan	1984-09-09	AstonVilla	UnitedStates	5
864	VictorAnichebe	1988-04-23	WestBromwichAlbion	Nigeria	5
865	IvanStrinic	1987-07-17	DniproDnipropetrovsk	Croatia	5
866	MorganAmalfitano	1985-03-20	WestBromwichAlbion	France	5
867	MilanBadelj	1989-02-25	HamburgerSV	Croatia	5
868	FabianLustenberger	1988-05-02	HerthaBSC	Switzerland	5
869	AndréHahn	1990-08-13	FCAugsburg	Germany	5
870	KévinConstant	1987-05-15	ACMilan	Guine	5
871	EstebanGranero	1987-07-02	RealSociedad	Spain	5
872	YoussufMulumbu	1987-01-25	WestBromwichAlbion	CongoDR	5
873	JoelObi	1991-05-22	ParmaFC	Nigeria	5
874	EmilianoInsúa	1989-01-07	AtléticodeMadrid	Argentina	5
875	MubarakWakaso	1990-07-25	RubinKazan	Ghana	5
876	DomagojVida	1989-04-29	DynamoKyiv	Croatia	5
877	IgorSmolnikov	1988-08-08	ZenitSt.Petersburg	Russia	5
878	BogdanStancu	1987-06-28	GenclerbirligiAnkara	Romania	5
879	RickieLambert	1982-02-16	SouthamptonFC	England	5
880	TimMatavz	1989-01-13	PSVEindhoven	Slovenia	5
881	FabianDelph	1989-11-21	AstonVilla	England	5
882	Licá	1988-09-08	FCPorto	Portugal	5
883	SergioAsenjo	1989-06-28	VillarrealCF	Spain	5
884	WálterGargano	1984-07-23	ParmaFC	Uruguay	5
885	GonzaloBergessio	1984-07-20	CalcioCatania	Argentina	5
886	DidierDigard	1986-07-12	OGCNizza	France	5
887	RenatoAugusto	1988-02-08	SportClubCorinthiansPaulista	Brazil	5
888	AlbertoBotía	1989-01-27	ElcheCF	Spain	5
889	JonathanCristaldo	1989-03-05	BolognaFC1909	Argentina	5
890	Mariano	1986-06-23	FCGirondinsBordeaux	Brazil	5
891	DaniloD'Ambrosio	1988-09-09	InterMilan	Italy	5
892	Neto	1988-05-26	ZenitSt.Petersburg	Portugal	5
893	Wanderson	1986-02-18	FKKrasnodar	Brazil	5
894	CharlesKaboré	1988-02-09	KubanKrasnodar	BurkinaFaso	5
895	CarlosMartínez	1986-04-09	RealSociedad	Spain	5
896	IgnacioCamacho	1990-05-04	MálagaCF	Spain	5
897	NachoFernández	1990-01-18	RealMadrid	Spain	5
898	JuniorHoilett	1990-06-05	QueensParkRangers	Canada	5
899	DarylJanmaat	1989-07-22	FeyenoordRotterdam	Netherlands	5
900	BrunoEcueleManga	1988-07-16	FCLorient	Gabon	5
901	FacundoRoncaglia	1987-02-10	ACFiorentina	Argentina	5
902	JamesTomkins	1989-03-29	WestHamUnited	England	5
903	EmmanuelRivière	1990-03-03	ASMonaco	France	5
904	VíctorRuiz	1989-01-25	ValenciaCF	Spain	5
905	LiborKozak	1989-05-30	AstonVilla	CzechRepublic	5
906	VicenteGuaita	1987-01-10	ValenciaCF	Spain	5
907	SergioCanales	1991-02-16	RealSociedad	Spain	5
908	FranckTabanou	1989-01-30	ASSaint-Étienne	France	5
909	MarcoFabián	1989-07-21	CDCruzAzul	Mexico	5
910	RafaelCarioca	1989-06-18	SpartakMoscow	Brazil	5
911	AlbertoPaloschi	1990-01-04	ChievoVerona	Italy	5
912	JoséAlbertoCañas	1987-05-27	SwanseaCity	Spain	5
913	JonathanSchmid	1990-06-22	SCFreiburg	France	5
914	Maicón	1990-02-18	LokomotivMoscow	Brazil	5
915	Réver	1985-01-04	ClubeAtléticoMineiro	Brazil	5
916	AlbertodelaBella	1985-12-02	RealSociedad	Spain	5
917	DavidOspina	1988-08-31	OGCNizza	Colombia	5
918	Alan	1989-07-10	RedBullSalzburg	Brazil	5
919	AatifChahechouhe	1986-07-02	Sivasspor	Morocco	5
920	Paul-JoséMpoku	1992-04-19	StandardLiège	Belgium	5
921	Elias	1985-05-16	SportingLisbon	Brazil	5
922	AbelHernández	1990-08-08	USPalermo	Uruguay	5
923	MattPhillips	1991-03-13	QueensParkRangers	Scotland	5
924	NecipUysal	1991-01-24	BesiktasJK	Turkey	5
925	AlfredN'Diaye	1990-03-06	RealBetisBalompié	Senegal	5
926	MartinKelly	1990-04-27	LiverpoolFC	England	5
927	JeroenZoet	1991-01-06	PSVEindhoven	Netherlands	5
928	NicolaSansone	1991-09-10	USSassuolo	Italy	5
929	GökhanTöre	1992-01-20	BesiktasJK	Turkey	5
930	MoritzLeitner	1992-12-08	VfBStuttgart	Germany	5
931	Sílvio	1987-09-28	SLBenfica	Portugal	5
932	RubénBotta	1990-01-31	InterMilan	Argentina	5
933	GiulioDonati	1990-02-05	Bayer04Leverkusen	Italy	5
934	VáclavKadlec	1992-05-20	EintrachtFrankfurt	CzechRepublic	5
935	Ja-CheolKoo	1989-02-27	1.FSVMainz05	Korea,South	5
936	ChrisMavinga	1991-05-26	RubinKazan	France	5
937	ConnorWickham	1993-03-31	LeedsUnited	England	5
938	IlombeMboyo	1987-04-22	KRCGenk	Belgium	5
939	SimoneZaza	1991-06-25	USSassuolo	Italy	5
940	DenisCheryshev	1990-12-26	SevillaFC	Russia	5
941	Ralf	1984-06-09	SportClubCorinthiansPaulista	Brazil	5
942	MatejVydra	1992-05-01	WestBromwichAlbion	CzechRepublic	5
943	WahbiKhazri	1991-02-08	SCBastia	Tunisia	5
944	LukmanHaruna	1990-12-04	DynamoKyiv	Nigeria	5
945	AllanNyom	1988-05-10	GranadaCF	Cameroon	5
946	Suso	1993-11-19	UDAlmería	Spain	5
947	YuriLodygin	1990-05-26	ZenitSt.Petersburg	Russia	5
948	IdrissaGueye	1989-09-26	OSCLille	Senegal	5
949	JackButland	1993-03-10	LeedsUnited	England	5
950	NickPowell	1994-03-23	WiganAthletic	England	5
951	AndréCarrillo	1991-06-14	SportingLisbon	Peru	5
952	JasperCillessen	1989-04-22	AFCAjaxAmsterdam	Netherlands	5
953	WissamBenYedder	1990-08-12	FCToulouse	France	5
954	ÁlvaroVadillo	1994-09-12	RealBetisBalompié	Spain	5
955	Kelvin	1993-06-01	FCPorto	Brazil	5
956	MemphisDepay	1994-02-13	PSVEindhoven	Netherlands	5
957	AnthonyMartial	1995-12-05	ASMonaco	France	5
958	AlfredDuncan	1993-03-10	ASLivorno	Ghana	5
959	SadioMané	1992-04-10	RedBullSalzburg	Senegal	5
960	PauloDybala	1993-11-15	USPalermo	Argentina	5
961	TinJedvaj	1995-11-28	ASRoma	Croatia	5
962	RubénGarcía	1993-07-14	LevanteUD	Spain	5
963	ImohEzekiel	1993-10-24	StandardLiège	Nigeria	5
964	AndréGomes	1993-07-30	SLBenfica	Portugal	5
965	ÁngelCorrea	1995-03-09	ClubAtléticoSanLorenzodeAlmagro	Argentina	5
966	MustafaPektemek	1988-08-11	BesiktasJK	Turkey	4.8
967	GeorgiMilanov	1992-02-19	CSKAMoscow	Bulgaria	4.8
968	EmmanuelEboué	1983-06-04	GalatasaraySK	Coted'Ivoire	4.75
969	PauloHenrique	1989-03-13	Trabzonspor	Brazil	4.75
970	YohanMollo	1989-07-18	ASSaint-Étienne	France	4.75
971	GueïdaFofana	1991-05-16	OlympiqueLyon	France	4.75
972	LucasCastro	1989-04-09	CalcioCatania	Argentina	4.7
973	OribePeralta	1984-01-12	SantosLaguna	Mexico	4.6
974	MarcoBorriello	1982-06-18	WestHamUnited	Italy	4.5
975	FabricioColoccini	1982-01-22	NewcastleUnited	Argentina	4.5
976	KaluUche	1982-11-15	Al-RayyanSportsClub	Nigeria	4.5
977	ChristianFuchs	1986-04-07	FCSchalke04	Austria	4.5
978	SejadSalihovic	1984-10-08	TSG1899Hoffenheim	Bosnia-Herzegovina	4.5
979	UmutBulut	1983-03-15	GalatasaraySK	Turkey	4.5
980	ScottBrown	1985-06-25	CelticFC	Scotland	4.5
981	WayneRoutledge	1985-01-07	SwanseaCity	England	4.5
982	RyanBabel	1986-12-19	KasimpasaSK	Netherlands	4.5
983	PierreWebó	1982-01-20	FenerbahceSK	Cameroon	4.5
984	JérémyClément	1984-08-26	ASSaint-Étienne	France	4.5
985	FedericoPeluso	1984-01-20	JuventusFC	Italy	4.5
986	AntonioNocerino	1985-04-09	WestHamUnited	Italy	4.5
987	LucaRigoni	1984-12-07	ChievoVerona	Italy	4.5
988	ErkanZengin	1985-08-05	Eskisehirspor	Sweden	4.5
989	ChrisEagles	1985-11-19	BoltonWanderers	England	4.5
990	MilanBisevac	1983-08-31	OlympiqueLyon	Serbia	4.5
991	SergeyRyzhikov	1980-09-19	RubinKazan	Russia	4.5
992	RúbenAmorim	1985-01-27	SLBenfica	Portugal	4.5
993	ZdravkoKuzmanovic	1987-09-22	InterMilan	Serbia	4.5
994	EljeroElia	1987-02-13	SVWerderBremen	Netherlands	4.5
995	JohnRuddy	1986-10-24	NorwichCity	England	4.5
996	KennethVermeer	1986-01-10	AFCAjaxAmsterdam	Netherlands	4.5
997	MaximilianoMoralez	1987-02-27	AtalantaBC	Argentina	4.5
998	DaríoCvitanich	1984-05-16	OGCNizza	Argentina	4.5
999	GeoffCameron	1985-07-11	StokeCity	UnitedStates	4.5
1000	SébastienBassong	1986-07-09	NorwichCity	Cameroon	4.5

## Sheet: Data for Study 2
UEFA Champions League - Youth Cup - 2014: Source UEFA.com
				Player
Idx	Club	Player	Country of Club	Nationality	Date-of_Birth	Domestic	Games Played
1	Ajax - Holland	Mike Grim	NED	NED	1996-09-07	1	0
2	Ajax - Holland	Joost Meendering	NED	NED	1997-06-26	1	0
3	Ajax - Holland	Indy Groothuizen	NED	NED	1996-07-22	1	5
4	Ajax - Holland	Stan van Bladeren	NED	NED	1997-10-01	1	4
5	Ajax - Holland	Jeffrey De Lange	NED	NED	1998-04-01	1	0
6	Ajax - Holland	Jairo Riedewald	NED	NED	1996-09-09	1	7
7	Ajax - Holland	Conner Blöte	NED	NED	1998-01-13	1	0
8	Ajax - Holland	Damian van Bruggen	NED	NED	1996-03-18	1	8
9	Ajax - Holland	Shaquill Sno	NED	NED	1996-01-05	1	4
10	Ajax - Holland	Leroy Owusu	NED	NED	1996-08-13	1	6
11	Ajax - Holland	Damon Mirani	NED	NED	1996-05-13	1	13
12	Ajax - Holland	Terry Lartey Sanniez	NED	NED	1996-08-10	1	12
13	Ajax - Holland	Mauro Savastano	NED	NED	1997-04-16	1	7
14	Ajax - Holland	Carel Eiting	NED	NED	1998-02-11	1	4
15	Ajax - Holland	Noussair Mazraoui	NED	NED	1997-11-14	1	0
16	Ajax - Holland	Deyoraiso Zeefuik	NED	NED	1998-03-11	1	0
17	Ajax - Holland	Teun van Zweeden	NED	NED	1997-03-30	1	0
18	Ajax - Holland	Léon Bergsma	NED	NED	1997-01-25	1	1
19	Ajax - Holland	Darren Sidoel	NED	NED	1998-03-10	1	0
20	Ajax - Holland	Azor Matusiwa	NED	NED	1998-04-28	1	0
21	Ajax - Holland	Philippe Sandler	NED	NED	1997-02-10	1	0
22	Ajax - Holland	Dani De Wit	NED	NED	1998-01-28	1	0
23	Ajax - Holland	Zakaria El Azzouzi	NED	NED	1996-05-07	1	4
24	Ajax - Holland	James Efmorfidis	NED	NED	1996-01-18	1	2
25	Ajax - Holland	Furkan Kurban	NED	NED	1997-06-02	1	0
26	Ajax - Holland	Ashraf El Mahdioui	NED	NED	1996-05-24	1	9
27	Ajax - Holland	Nathan Leyder	NED	BEL	1997-04-14	0	2
28	Ajax - Holland	Abdelhak Nouri	NED	NED	1997-04-02	1	7
29	Ajax - Holland	Donny Van De Beek	NED	NED	1997-04-18	1	8
30	Ajax - Holland	Markus Bay	NED	DEN	1997-02-17	0	1
31	Ajax - Holland	Václav Černý	NED	CZE	1997-10-17	0	7
32	Ajax - Holland	Damil Dankerlui	NED	NED	1996-08-24	1	4
33	Ajax - Holland	Pelle Clement	NED	NED	1996-05-19	1	1
34	Ajax - Holland	Jordy Bruijn	NED	NED	1996-07-23	1	0
35	Ajax - Holland	Robert Murić	NED	CRO	1996-03-12	0	6
36	Ajax - Holland	Melvin Vissers	NED	NED	1996-02-11	1	6
37	Ajax - Holland	Ezra Walian	NED	NED	1997-10-22	1	2
38	Ajax - Holland	Adham El Idrissi	NED	NED	1997-03-17	1	7
39	Ajax - Holland	Vince Gino Dekker	NED	NED	1997-03-22	1	3
40	Ajax - Holland	Nabi Hakimzadeh	NED	NED	1997-02-08	1	0
41	Ajax - Holland	Samet Bulut	NED	NED	1996-02-26	1	1
42	Ajax - Holland	Óttar Magnús Karlsson	NED	ISL	1997-02-21	0	0
43	RSC Anderlecht - Belgium	Liam Bossin	BEL	BEL	1996-07-15	1	0
44	RSC Anderlecht - Belgium	Enzo D'Alberto	BEL	BEL	1996-07-20	1	1
45	RSC Anderlecht - Belgium	Yanni De Vriendt	BEL	BEL	1997-02-21	1	0
46	RSC Anderlecht - Belgium	Matija Šarkić	BEL	MNE	1997-07-23	0	0
47	RSC Anderlecht - Belgium	Mile Svilar	BEL	BEL	1999-08-27	1	9
48	RSC Anderlecht - Belgium	Nathan De Medina	BEL	BEL	1997-10-08	1	10
49	RSC Anderlecht - Belgium	Gilles Denayer	BEL	BEL	1996-04-25	1	11
50	RSC Anderlecht - Belgium	Glenn Leemans	BEL	BEL	1996-02-12	1	5
51	RSC Anderlecht - Belgium	Hervé Matthys	BEL	BEL	1996-01-19	1	14
52	RSC Anderlecht - Belgium	Alexis Scholl	BEL	BEL	1996-03-11	1	5
53	RSC Anderlecht - Belgium	Tony Amrani	BEL	BEL	1997-05-27	1	0
54	RSC Anderlecht - Belgium	Dragoş Cojocaru	BEL	ROU	1997-04-08	0	0
55	RSC Anderlecht - Belgium	Kobe Cools	BEL	BEL	1997-07-25	1	4
56	RSC Anderlecht - Belgium	Wout Faes	BEL	BEL	1998-04-03	1	6
57	RSC Anderlecht - Belgium	Boris Konsiembo	BEL	BEL	1997-02-12	1	0
58	RSC Anderlecht - Belgium	Lorenzo Matarrese	BEL	BEL	1997-02-01	1	1
59	RSC Anderlecht - Belgium	Andrea Morias	BEL	BEL	1997-02-14	1	0
60	RSC Anderlecht - Belgium	Bryan Provoost-Likinga	BEL	BEL	1997-04-17	1	0
61	RSC Anderlecht - Belgium	Bjorn Schoukens	BEL	BEL	1997-04-04	1	0
62	RSC Anderlecht - Belgium	Alper Ademoglu	BEL	BEL	1998-04-10	1	5
63	RSC Anderlecht - Belgium	Samuel Bastien	BEL	BEL	1996-09-26	1	13
64	RSC Anderlecht - Belgium	Scott Bitsindou	BEL	BEL	1996-05-11	1	4
65	RSC Anderlecht - Belgium	Samy Bourard	BEL	BEL	1996-03-29	1	15
66	RSC Anderlecht - Belgium	Dodi Lukebakio	BEL	COD	1997-09-24	0	5
67	RSC Anderlecht - Belgium	Amine Benhilal	BEL	BEL	1996-06-12	1	0
68	RSC Anderlecht - Belgium	Mehdi Benhmadouch	BEL	BEL	1997-02-08	1	0
69	RSC Anderlecht - Belgium	Johan Sampaoli	BEL	BEL	1998-01-11	1	0
70	RSC Anderlecht - Belgium	Alessio Castro-Montes	BEL	BEL	1997-05-17	1	0
71	RSC Anderlecht - Belgium	Kevin De Jonge	BEL	BEL	1997-10-15	1	0
72	RSC Anderlecht - Belgium	Maxime Janssens	BEL	BEL	1997-04-20	1	0
73	RSC Anderlecht - Belgium	Youri Tielemans	BEL	BEL	1997-05-07	1	0
74	RSC Anderlecht - Belgium	Bilal Jellal	BEL	BEL	1996-03-28	1	9
75	RSC Anderlecht - Belgium	Orel Mangala	BEL	BEL	1998-03-18	1	1
76	RSC Anderlecht - Belgium	Issa Constantinidis	BEL	CYP	1996-07-27	0	0
77	RSC Anderlecht - Belgium	Andy Kawaya	BEL	BEL	1996-08-23	1	11
78	RSC Anderlecht - Belgium	Aaron Leya Iseka	BEL	COD	1997-11-15	0	14
79	RSC Anderlecht - Belgium	Franck Mikal	BEL	CMR	1997-11-30	0	13
80	RSC Anderlecht - Belgium	Jorn Vanсamp	BEL	BEL	1998-10-28	1	3
81	RSC Anderlecht - Belgium	Alhassane Bah	BEL	GUI	1996-11-02	0	3
82	RSC Anderlecht - Belgium	Antoine Bernier	BEL	BEL	1997-09-10	1	0
83	RSC Anderlecht - Belgium	Ilias Benamar	BEL	BEL	1998-02-03	1	0
84	RSC Anderlecht - Belgium	Nelson Azevedo-Janelas	BEL	BEL	1998-02-12	1	0
85	RSC Anderlecht - Belgium	Stéphane Oméonga	BEL	BEL	1996-03-27	1	5
86	Apoel FC - Cyprus	George Tasouris	CYP	CYP	1996-01-16	1	3
87	Apoel FC - Cyprus	Manolis Savvidis	CYP	CYP	1997-07-08	1	0
88	Apoel FC - Cyprus	Antreas Paraskevas	CYP	CYP	1998-09-15	1	3
89	Apoel FC - Cyprus	Alexandros Zantis	CYP	CYP	1998-03-31	1	0
90	Apoel FC - Cyprus	Paris Psaltis	CYP	CYP	1996-11-12	1	6
91	Apoel FC - Cyprus	Kyriakos Aretas	CYP	GRE	1997-03-31	0	5
92	Apoel FC - Cyprus	Rafael Anastasiou	CYP	CYP	1997-06-09	1	6
93	Apoel FC - Cyprus	Foivos Christodoulou	CYP	CYP	1997-08-01	1	5
94	Apoel FC - Cyprus	Timotheos Zangoulos	CYP	CYP	1998-05-20	1	1
95	Apoel FC - Cyprus	Andreas Exadaktylou	CYP	CYP	1998-03-11	1	0
96	Apoel FC - Cyprus	Andreas Nikolaou	CYP	CYP	1998-06-25	1	1
97	Apoel FC - Cyprus	Georgios Demetriades	CYP	CYP	1998-03-04	1	0
98	Apoel FC - Cyprus	Iakovos Paschali	CYP	CYP	1998-02-13	1	0
99	Apoel FC - Cyprus	Iliadis Christos	CYP	CYP	1997-10-27	1	0
100	Apoel FC - Cyprus	Nikolas Michael	CYP	CYP	1998-06-03	1	0
101	Apoel FC - Cyprus	Panayiotis Kyriakou	CYP	CYP	1998-08-28	1	0
102	Apoel FC - Cyprus	Michalis Drousiotis	CYP	CYP	1997-11-24	1	0
103	Apoel FC - Cyprus	Ioannis Valanidis	CYP	CYP	1997-03-18	1	0
104	Apoel FC - Cyprus	Andreas Chapeshis	CYP	CYP	1998-06-13	1	1
105	Apoel FC - Cyprus	Andreas Charalambous	CYP	CYP	1997-06-29	1	5
106	Apoel FC - Cyprus	Georgios Christodoulou	CYP	CYP	1997-08-17	1	5
107	Apoel FC - Cyprus	Demetris Charalambous	CYP	CYP	1997-04-09	1	5
108	Apoel FC - Cyprus	Andreas Assiotis	CYP	CYP	1996-02-06	1	3
109	Apoel FC - Cyprus	Christos Xydas	CYP	CYP	1997-04-07	1	4
110	Apoel FC - Cyprus	Georgios Siapani	CYP	CYP	1996-01-22	1	4
111	Apoel FC - Cyprus	Christos Charalambous	CYP	CYP	1998-06-20	1	3
112	Apoel FC - Cyprus	Alexandros Ierides	CYP	CYP	1998-07-03	1	0
113	Apoel FC - Cyprus	Andreas Masonou	CYP	CYP	1998-11-21	1	0
114	Apoel FC - Cyprus	Christoforos Christodoulides	CYP	CYP	1997-04-21	1	5
115	Apoel FC - Cyprus	Giannis Andreou	CYP	CYP	2000-01-04	1	0
116	Apoel FC - Cyprus	Demetris Macrides	CYP	CYP	1998-12-10	1	1
117	Apoel FC - Cyprus	Michalis Demetriou	CYP	CYP	1998-01-20	1	0
118	Apoel FC - Cyprus	Kostas Kouloumpri	CYP	CYP	1997-01-19	1	0
119	Apoel FC - Cyprus	Charalambos Chrysostomou	CYP	CYP	1998-01-10	1	0
120	Apoel FC - Cyprus	Charalampos Evripidou	CYP	CYP	1998-05-30	1	0
121	Apoel FC - Cyprus	Christos Kallis	CYP	CYP	1998-04-07	1	6
122	Apoel FC - Cyprus	Pavlos Christodoulou	CYP	CYP	1997-08-01	1	6
123	Apoel FC - Cyprus	Apollonas Christofides	CYP	CYP	1996-09-15	1	1
124	Apoel FC - Cyprus	Marios Hadjihannas	CYP	CYP	1998-11-18	1	0
125	Apoel FC - Cyprus	Michalis Papakonstantinou	CYP	CYP	1998-05-08	1	5
126	Arsenal FC - England	George Phillips	ENG	ENG	1999-12-02	1	0
127	Arsenal FC - England	Hugo Keto	ENG	FIN	1998-02-09	0	1
128	Arsenal FC - England	Bradley House	ENG	ENG	1998-10-19	1	1
129	Arsenal FC - England	Ryan Huddart	ENG	ENG	1997-03-06	1	5
130	Arsenal FC - England	Kristopher Da Graca	ENG	SWE	1998-01-16	0	0
131	Arsenal FC - England	Tafari Moore	ENG	ENG	1997-07-05	1	8
132	Arsenal FC - England	Julio Pleguezuelo	ENG	ESP	1997-01-26	0	5
133	Arsenal FC - England	Chiori Johnson	ENG	ENG	1997-10-05	1	6
134	Arsenal FC - England	Jonatas Centeno	ENG	POR	1998-02-25	0	0
135	Arsenal FC - England	Marc Bola	ENG	ENG	1997-12-09	1	4
136	Arsenal FC - England	Ilias Chatzitheodoridis	ENG	GRE	1997-11-05	0	2
137	Arsenal FC - England	Tolaji Bola	ENG	ENG	1999-01-04	1	0
138	Arsenal FC - England	Michel Parker	ENG	ENG	1998-10-22	1	0
139	Arsenal FC - England	Elliot Wright	ENG	ENG	1996-10-30	1	4
140	Arsenal FC - England	Stefan O'Connor	ENG	ENG	1997-01-23	1	13
141	Arsenal FC - England	Kwai Marsh-Brown	ENG	ENG	1999-06-01	1	0
142	Arsenal FC - England	Ainsley Maitland-Niles	ENG	ENG	1997-08-29	1	14
143	Arsenal FC - England	Krystian Bielik	ENG	POL	1998-01-04	0	0
144	Arsenal FC - England	Savvas Mourgos	ENG	GRE	1998-03-16	0	1
145	Arsenal FC - England	Nathan Tella	ENG	ENG	1999-07-05	1	0
146	Arsenal FC - England	Tyler Hayles	ENG	ENG	1999-02-03	1	0
147	Arsenal FC - England	Rugare Musendo	ENG	ENG	1998-10-15	1	0
148	Arsenal FC - England	Pelenda Da Silva	ENG	ENG	1998-10-23	1	1
149	Arsenal FC - England	Charlie Gilmour	ENG	ENG	1999-02-11	1	0
150	Arsenal FC - England	Owen Moore	ENG	ENG	1999-05-07	1	0
151	Arsenal FC - England	Daniel Crowley	ENG	ENG	1997-08-03	1	8
152	Arsenal FC - England	Ben Sheaf	ENG	ENG	1998-02-05	1	2
153	Arsenal FC - England	Tyrell Robinson	ENG	ENG	1997-09-16	1	5
154	Arsenal FC - England	Marcus Agyei-Tabi	ENG	ENG	1999-02-02	1	0
155	Arsenal FC - England	Harry Donovan	ENG	ENG	1998-01-30	1	1
156	Arsenal FC - England	Aaron Eyoma	ENG	ENG	1997-09-22	1	2
157	Arsenal FC - England	Gedion Zelalem	ENG	GER	1997-01-26	0	11
158	Arsenal FC - England	Renny Smith	ENG	ENG	1996-10-03	1	1
159	Arsenal FC - England	George Dobson	ENG	ENG	1997-11-15	1	5
160	Arsenal FC - England	Kaylen Hinds	ENG	ENG	1998-01-28	1	4
161	Arsenal FC - England	Alex Iwobi	ENG	ENG	1996-05-03	1	11
162	Arsenal FC - England	Joseph Willock	ENG	ENG	1999-08-20	1	0
163	Arsenal FC - England	Stephy Mavididi	ENG	ENG	1998-05-31	1	7
164	Arsenal FC - England	Edward Nketiah	ENG	ENG	1999-05-30	1	0
165	Arsenal FC - England	Reiss Nelson	ENG	ENG	1999-12-10	1	0
166	Arsenal FC - England	Chris Willock	ENG	ENG	1998-01-31	1	6
167	Atheletic Club Bilboa - Spain	Markel Areitio	ESP	ESP	1996-09-07	1	2
168	Atheletic Club Bilboa - Spain	Iñaki Beldarrain	ESP	ESP	1997-07-11	1	0
169	Atheletic Club Bilboa - Spain	Unai Etxebarria	ESP	ESP	1996-08-30	1	2
170	Atheletic Club Bilboa - Spain	Hodei Oleaga	ESP	ESP	1996-12-29	1	1
171	Atheletic Club Bilboa - Spain	Unai Simon	ESP	ESP	1997-06-11	1	1
172	Atheletic Club Bilboa - Spain	Jon Onaindia	ESP	ESP	1998-10-08	1	0
173	Atheletic Club Bilboa - Spain	Iñigo Baque	ESP	ESP	1997-01-01	1	5
174	Atheletic Club Bilboa - Spain	Jon Sillero	ESP	ESP	1998-05-24	1	1
175	Atheletic Club Bilboa - Spain	Andoni Lopez	ESP	ESP	1996-04-05	1	4
176	Atheletic Club Bilboa - Spain	Alvaro Mateo	ESP	ESP	1997-02-16	1	0
177	Atheletic Club Bilboa - Spain	Ander Nebreda	ESP	ESP	1998-07-10	1	0
178	Atheletic Club Bilboa - Spain	Unai Nuñez	ESP	ESP	1997-01-30	1	6
179	Atheletic Club Bilboa - Spain	Xiker Ozerinjauregi	ESP	ESP	1997-01-30	1	5
180	Atheletic Club Bilboa - Spain	Unai Ferreras	ESP	ESP	1997-08-10	1	0
181	Atheletic Club Bilboa - Spain	Edorta Dos Santos	ESP	ESP	1998-03-07	1	0
182	Atheletic Club Bilboa - Spain	Javier Alonso	ESP	ESP	1997-02-17	1	5
183	Atheletic Club Bilboa - Spain	Aitor Arberas	ESP	ESP	1997-03-30	1	0
184	Atheletic Club Bilboa - Spain	Aitor Arego	ESP	ESP	1997-02-28	1	4
185	Atheletic Club Bilboa - Spain	Iñigo Arzuaga	ESP	ESP	1997-05-20	1	3
186	Atheletic Club Bilboa - Spain	Jon Azpiazu	ESP	ESP	1996-08-08	1	5
187	Atheletic Club Bilboa - Spain	Ander Eguiluz	ESP	ESP	1998-04-27	1	0
188	Atheletic Club Bilboa - Spain	Gabriel Erice	ESP	ESP	1998-05-15	1	0
189	Atheletic Club Bilboa - Spain	Gorka Garai	ESP	ESP	1997-01-02	1	5
190	Atheletic Club Bilboa - Spain	Iñigo Garcia	ESP	ESP	1997-03-08	1	0
191	Atheletic Club Bilboa - Spain	Luken Iturrino	ESP	ESP	1997-05-31	1	0
192	Atheletic Club Bilboa - Spain	Asier Parra	ESP	ESP	1997-05-04	1	3
193	Atheletic Club Bilboa - Spain	Ander Mediavilla	ESP	ESP	1996-03-22	1	1
194	Atheletic Club Bilboa - Spain	Ander Quintana	ESP	ESP	1997-01-27	1	0
195	Atheletic Club Bilboa - Spain	Iker Ruiz	ESP	ESP	1998-06-16	1	0
196	Atheletic Club Bilboa - Spain	Jurgi	ESP	ESP	1996-08-29	1	5
197	Atheletic Club Bilboa - Spain	Alexander Valiño	ESP	ESP	1997-08-25	1	1
198	Atheletic Club Bilboa - Spain	Iñigo Vicente	ESP	ESP	1998-01-06	1	5
199	Atheletic Club Bilboa - Spain	Asier Villalibre	ESP	ESP	1997-09-30	1	6
200	Atheletic Club Bilboa - Spain	Mikel Zaton	ESP	ESP	1996-04-15	1	0
201	Atheletic Club Bilboa - Spain	Alejandro Larrayoz	ESP	ESP	1997-03-16	1	1
202	Atheletic Club Bilboa - Spain	Andoni Fernandez	ESP	ESP	1996-02-02	1	3
203	Atheletic Club Bilboa - Spain	Borja Gonzalez	ESP	ESP	1998-07-06	1	0
204	Atheletic Club Bilboa - Spain	Gorka Guruzeta	ESP	ESP	1996-09-12	1	4
205	Atheletic Club Bilboa - Spain	Gorka Cerrato	ESP	ESP	1998-08-04	1	0
206	Atheletic Club Bilboa - Spain	Iñigo Cordoba	ESP	ESP	1997-03-13	1	6
207	Club Atheletico de Madrid - Spain	Diego Conde	ESP	ESP	1998-10-28	1	0
208	Club Atheletico de Madrid - Spain	Guille Pérez	ESP	ESP	1997-01-10	1	1
209	Club Atheletico de Madrid - Spain	Santi Canedo	ESP	ESP	1996-02-23	1	4
210	Club Atheletico de Madrid - Spain	Carlos Morales	ESP	ESP	1996-07-28	1	4
211	Club Atheletico de Madrid - Spain	Carlos Marín	ESP	ESP	1997-02-20	1	7
212	Club Atheletico de Madrid - Spain	Chipi	ESP	ESP	1996-03-13	1	0
213	Club Atheletico de Madrid - Spain	Alberto Rodríguez	ESP	ESP	1997-09-10	1	2
214	Club Atheletico de Madrid - Spain	Álvaro Corral	ESP	ESP	1996-08-08	1	0
215	Club Atheletico de Madrid - Spain	Lucas	ESP	FRA	1996-02-14	0	11
216	Club Atheletico de Madrid - Spain	Theo	ESP	FRA	1997-10-16	0	7
217	Club Atheletico de Madrid - Spain	Rubén Gómez	ESP	ESP	1998-01-27	1	0
218	Club Atheletico de Madrid - Spain	Alejandro Neila	ESP	ESP	1996-01-18	1	3
219	Club Atheletico de Madrid - Spain	Mario Navarro	ESP	ESP	1998-01-12	1	0
220	Club Atheletico de Madrid - Spain	Sandro Sakho	ESP	POR	1996-05-01	0	1
221	Club Atheletico de Madrid - Spain	Antonio Montoro	ESP	ESP	1997-05-10	1	3
222	Club Atheletico de Madrid - Spain	Víctor Mendiondo	ESP	ESP	1996-05-25	1	5
223	Club Atheletico de Madrid - Spain	Gonzalo Jorgensen	ESP	ESP	1998-01-18	1	0
224	Club Atheletico de Madrid - Spain	Jorge Barbero	ESP	ESP	1998-04-23	1	0
225	Club Atheletico de Madrid - Spain	Miguel Acosta	ESP	ESP	1998-03-16	1	0
226	Club Atheletico de Madrid - Spain	José Dos Anjos	ESP	ESP	1998-11-22	1	0
227	Club Atheletico de Madrid - Spain	Jean Carlo Yañez	ESP	ESP	1998-06-02	1	0
228	Club Atheletico de Madrid - Spain	Borja Pascual	ESP	ESP	1996-01-15	1	0
229	Club Atheletico de Madrid - Spain	Dembakwi Yomba	ESP	USA	1996-09-04	0	1
230	Club Atheletico de Madrid - Spain	Ángel	ESP	ESP	1996-02-02	1	2
231	Club Atheletico de Madrid - Spain	Nombo Otia	ESP	CMR	1996-06-10	0	7
232	Club Atheletico de Madrid - Spain	Yael Ballesteros	ESP	ESP	1998-01-07	1	0
233	Club Atheletico de Madrid - Spain	Saeid Ezatolahi	ESP	IRN	1996-10-01	0	1
234	Club Atheletico de Madrid - Spain	Amath Diedhiou	ESP	SEN	1996-07-16	0	8
235	Club Atheletico de Madrid - Spain	Kevin	ESP	COL	1996-01-18	0	3
236	Club Atheletico de Madrid - Spain	Roberto Nuñez	ESP	ESP	1996-01-03	1	12
237	Club Atheletico de Madrid - Spain	Andrés Mohedano	ESP	ESP	1996-05-11	1	8
238	Club Atheletico de Madrid - Spain	Fede Prieto	ESP	ESP	1996-04-12	1	7
239	Club Atheletico de Madrid - Spain	Fran Manzanara	ESP	ESP	1996-09-12	1	8
240	Club Atheletico de Madrid - Spain	Juan Moreno	ESP	ESP	1997-05-11	1	5
241	Club Atheletico de Madrid - Spain	Diego Altamirano	ESP	ESP	1997-03-13	1	5
242	Club Atheletico de Madrid - Spain	Pedro Pérez	ESP	ESP	1996-06-24	1	0
243	Club Atheletico de Madrid - Spain	Matija Špoljarić	ESP	SRB	1997-04-02	0	1
244	Club Atheletico de Madrid - Spain	Uzochukwu Ogumka	ESP	NGA	1996-03-06	0	0
245	Club Atheletico de Madrid - Spain	Ángel Torres	ESP	ESP	1997-04-21	1	3
246	Club Atheletico de Madrid - Spain	Damián Agüero	ESP	PAR	1997-01-18	0	0
247	Club Atheletico de Madrid - Spain	Tete Morente	ESP	ESP	1996-12-04	1	7
248	Club Atheletico de Madrid - Spain	Diego Gama	ESP	MEX	1996-01-14	0	3
249	Club Atheletico de Madrid - Spain	Pablo De Castro	ESP	ESP	1998-07-23	1	0
250	FC Barcelona - Spain	Sergi Puig Herrera	ESP	ESP	1998-11-19	1	0
251	FC Barcelona - Spain	Nicolas Campuzano	ESP	ESP	1998-01-29	1	0
252	FC Barcelona - Spain	Dennis Otto	ESP	GER	1998-03-11	0	0
253	FC Barcelona - Spain	Andreu Cases	ESP	ESP	1997-06-17	1	0
254	FC Barcelona - Spain	Guillermo Lara	ESP	ESP	1996-07-13	1	1
255	FC Barcelona - Spain	Andre Onana	ESP	CMR	1996-04-02	0	6
256	FC Barcelona - Spain	Rodri Tarín	ESP	ESP	1996-07-05	1	13
257	FC Barcelona - Spain	Sergi Palencia	ESP	ESP	1996-03-23	1	11
258	FC Barcelona - Spain	Xavi Quintillà	ESP	ESP	1996-08-23	1	15
259	FC Barcelona - Spain	Daniel Morer	ESP	ESP	1998-02-05	1	0
260	FC Barcelona - Spain	Fran	ESP	ESP	1996-09-04	1	0
261	FC Barcelona - Spain	Daniel Palao	ESP	ESP	1996-04-03	1	0
262	FC Barcelona - Spain	Juanma García	ESP	ESP	1997-01-18	1	10
263	FC Barcelona - Spain	Marc Cucurella	ESP	ESP	1998-07-22	1	0
264	FC Barcelona - Spain	Carles Torrents	ESP	ESP	1998-01-21	1	0
265	FC Barcelona - Spain	Juan Brandariz	ESP	ESP	1999-03-02	1	0
266	FC Barcelona - Spain	Julen Arellano	ESP	ESP	1997-01-08	1	0
267	FC Barcelona - Spain	Adrià Vilanova	ESP	ESP	1997-02-11	1	4
268	FC Barcelona - Spain	Ferran Sarsanedas	ESP	ESP	1997-02-11	1	5
269	FC Barcelona - Spain	Adrià Arjona	ESP	ESP	1996-02-28	1	4
270	FC Barcelona - Spain	Amir Natkho	ESP	RUS	1996-07-09	0	4
271	FC Barcelona - Spain	Carles Aleña	ESP	ESP	1998-01-05	1	0
272	FC Barcelona - Spain	Théo Chendri	ESP	FRA	1997-05-27	0	3
273	FC Barcelona - Spain	Oriol Busquets	ESP	ESP	1999-01-20	1	0
274	FC Barcelona - Spain	Oriol Rey	ESP	ESP	1998-02-25	1	0
275	FC Barcelona - Spain	Jordi Tur	ESP	ESP	1998-05-19	1	0
276	FC Barcelona - Spain	Ayoub Abou	ESP	MAR	1998-06-28	0	1
277	FC Barcelona - Spain	Wilfrid Kaptoum	ESP	CMR	1996-07-07	0	11
278	FC Barcelona - Spain	Lionel Enguene	ESP	CMR	1996-01-07	0	17
279	FC Barcelona - Spain	Àlex Corredera	ESP	ESP	1996-03-19	1	6
280	FC Barcelona - Spain	Juan Antonio	ESP	ESP	1996-03-15	1	12
281	FC Barcelona - Spain	Álex Carbonell	ESP	ESP	1997-09-15	1	6
282	FC Barcelona - Spain	Mohamed El Ouriachi	ESP	ESP	1996-01-13	1	11
283	FC Barcelona - Spain	Alejandro Blanco	ESP	ESP	1998-12-16	1	0
284	FC Barcelona - Spain	Marc Rio	ESP	ESP	1997-01-21	1	1
285	FC Barcelona - Spain	Javier Ruiz	ESP	ESP	1998-04-18	1	0
286	FC Barcelona - Spain	Carles Perez	ESP	ESP	1998-02-16	1	0
287	FC Barcelona - Spain	Isaac Padilla	ESP	ESP	1996-03-23	1	7
288	FC Barcelona - Spain	Aitor Cantalapiedra	ESP	ESP	1996-02-10	1	6
289	FC Basel 1893 - Switzerland	Niklas Lindenthal	SUI	GER	1996-09-12	0	0
290	FC Basel 1893 - Switzerland	Gion Fadri Chande	SUI	SUI	1998-05-03	1	0
291	FC Basel 1893 - Switzerland	Dario Thürkauf	SUI	SUI	1997-02-26	1	0
292	FC Basel 1893 - Switzerland	Andres Zimmermann	SUI	SUI	1997-04-15	1	6
293	FC Basel 1893 - Switzerland	Jerome Roth	SUI	SUI	1996-03-03	1	0
294	FC Basel 1893 - Switzerland	Til Niklas Schramm	SUI	GER	1997-10-07	0	0
295	FC Basel 1893 - Switzerland	Manuel Weber	SUI	SUI	1996-10-01	1	7
296	FC Basel 1893 - Switzerland	Pedro Pacheco	SUI	POR	1997-01-27	0	4
297	FC Basel 1893 - Switzerland	Eray Cümart	SUI	SUI	1998-02-04	1	0
298	FC Basel 1893 - Switzerland	Cédric Haas	SUI	SUI	1997-02-26	1	0
299	FC Basel 1893 - Switzerland	Kero Leart Ibderdamaj	SUI	SUI	1997-07-06	1	1
300	FC Basel 1893 - Switzerland	Nicolas Kränzle	SUI	SUI	1998-01-20	1	0
301	FC Basel 1893 - Switzerland	Deni Kadoic	SUI	SUI	1996-04-03	1	5
302	FC Basel 1893 - Switzerland	Tobias Mumenthaler	SUI	SUI	1996-07-31	1	6
303	FC Basel 1893 - Switzerland	Alban Selmanaj	SUI	SUI	1997-04-19	1	1
304	FC Basel 1893 - Switzerland	Lumturim Selmani	SUI	SUI	1996-05-10	1	3
305	FC Basel 1893 - Switzerland	Adoni Ajeti	SUI	SUI	1997-02-26	1	8
306	FC Basel 1893 - Switzerland	Marko Drakul	SUI	SUI	1996-08-06	1	4
307	FC Basel 1893 - Switzerland	Antonio Fischer	SUI	GER	1996-08-09	0	7
308	FC Basel 1893 - Switzerland	Robin Adamczyk	SUI	GER	1997-02-07	0	1
309	FC Basel 1893 - Switzerland	Arxhend Cani	SUI	SUI	1997-08-02	1	8
310	FC Basel 1893 - Switzerland	Raoul Petretta	SUI	ITA	1997-03-24	0	2
311	FC Basel 1893 - Switzerland	Robin Kamber	SUI	SUI	1996-02-15	1	7
312	FC Basel 1893 - Switzerland	Serkan Korkmaz	SUI	TUR	1996-06-24	0	5
313	FC Basel 1893 - Switzerland	Valentin Mbarga	SUI	SUI	1996-02-19	1	6
314	FC Basel 1893 - Switzerland	Martin Liechti	SUI	SUI	1998-05-21	1	0
315	FC Basel 1893 - Switzerland	Ylber Mejdi	SUI	MKD	1997-04-23	0	0
316	FC Basel 1893 - Switzerland	Robin Huser	SUI	SUI	1998-01-24	1	5
317	FC Basel 1893 - Switzerland	Charles Pickel	SUI	SUI	1997-05-15	1	6
318	FC Basel 1893 - Switzerland	Cédric Itten	SUI	SUI	1996-12-27	1	7
319	FC Basel 1893 - Switzerland	Neftali Manzambi	SUI	SUI	1997-04-23	1	12
320	FC Basel 1893 - Switzerland	Srdjan Sudar	SUI	SRB	1997-05-03	0	0
321	FC Basel 1893 - Switzerland	Süleyman Türkes	SUI	TUR	1997-10-19	0	0
322	FC Basel 1893 - Switzerland	Albian Ajeti	SUI	SUI	1997-02-26	1	11
323	FC Basel 1893 - Switzerland	Nicolas Hunziker	SUI	SUI	1996-02-23	1	5
324	FC Basel 1893 - Switzerland	Breel Embolo	SUI	CMR	1997-02-14	0	4
325	FC Bate Borisov - Belarus	Vladislav Karnitski	BLR	BLR	1997-02-17	1	3
326	FC Bate Borisov - Belarus	Anatoli Kovalenko	BLR	BLR	1997-04-18	1	0
327	FC Bate Borisov - Belarus	Denis Scherbitski	BLR	BLR	1996-04-14	1	3
328	FC Bate Borisov - Belarus	Evgeni Dergai	BLR	BLR	1997-06-07	1	0
329	FC Bate Borisov - Belarus	Makism Rovbut	BLR	BLR	1996-05-24	1	6
330	FC Bate Borisov - Belarus	Nikita Filipovich	BLR	BLR	1997-02-26	1	0
331	FC Bate Borisov - Belarus	Dmitri Bayduk	BLR	BLR	1996-08-03	1	6
332	FC Bate Borisov - Belarus	Aleksandr Bury	BLR	BLR	1996-02-17	1	6
333	FC Bate Borisov - Belarus	Maksim Shkurdyuk	BLR	BLR	1997-04-16	1	0
334	FC Bate Borisov - Belarus	Ilya Buyak	BLR	BLR	1997-10-15	1	1
335	FC Bate Borisov - Belarus	Aleksandr Pavlovets	BLR	BLR	1996-08-13	1	5
336	FC Bate Borisov - Belarus	Aleksei Khanevich	BLR	BLR	1997-03-16	1	6
337	FC Bate Borisov - Belarus	Ilya Razmyslovich	BLR	BLR	1997-04-23	1	2
338	FC Bate Borisov - Belarus	Stanislav Eglis	BLR	BLR	1997-06-24	1	2
339	FC Bate Borisov - Belarus	Pavel Bogush	BLR	BLR	1996-01-24	1	6
340	FC Bate Borisov - Belarus	Pavel Lyakhnovich	BLR	BLR	1997-01-07	1	3
341	FC Bate Borisov - Belarus	Ilya Kukharchyk	BLR	BLR	1997-03-10	1	4
342	FC Bate Borisov - Belarus	Artur Tishko	BLR	BLR	1996-01-19	1	6
343	FC Bate Borisov - Belarus	Artem Potemkin	BLR	BLR	1997-12-17	1	4
344	FC Bate Borisov - Belarus	Anton Belezyak	BLR	BLR	1998-01-07	1	0
345	FC Bate Borisov - Belarus	Konstantin Kuimov	BLR	BLR	1997-11-18	1	0
346	FC Bate Borisov - Belarus	Artem Bikulov	BLR	BLR	1997-03-27	1	0
347	FC Bate Borisov - Belarus	Aleksandr Dzhigero	BLR	BLR	1996-04-15	1	6
348	FC Bate Borisov - Belarus	Aleksei Petrusevich	BLR	BLR	1996-06-18	1	6
349	FC Bate Borisov - Belarus	Uladzislau Mukhamedau	BLR	BLR	1998-01-04	1	0
350	FC Bate Borisov - Belarus	Vladislav Klimovich	BLR	BLR	1996-06-12	1	4
351	FC Bate Borisov - Belarus	Dmitri Antilevski	BLR	BLR	1997-06-12	1	3
352	FC Bayern Muchen - Germany	David Hundertmark	GER	GER	1997-08-06	1	3
353	FC Bayern Muchen - Germany	Leon Fischhaber	GER	GER	1997-06-15	1	2
354	FC Bayern Muchen - Germany	Thomas Zieger	GER	GER	1996-01-19	1	0
355	FC Bayern Muchen - Germany	Enrico Caruso	GER	GER	1998-04-13	1	1
356	FC Bayern Muchen - Germany	Chima Okoroji	GER	GAB	1997-04-19	0	3
357	FC Bayern Muchen - Germany	Philipp Walter	GER	GER	1996-02-21	1	4
358	FC Bayern Muchen - Germany	Nicola Della Schiava	GER	GER	1997-06-24	1	4
359	FC Bayern Muchen - Germany	Yannick Günzel	GER	GER	1996-06-06	1	7
360	FC Bayern Muchen - Germany	Alexander Gschwend	GER	GER	1997-02-17	1	1
361	FC Bayern Muchen - Germany	Lukas Ramser	GER	GER	1997-01-09	1	0
362	FC Bayern Muchen - Germany	Ivica Šimić	GER	CRO	1996-10-25	0	1
363	FC Bayern Muchen - Germany	Felix Pohl	GER	GER	1996-12-11	1	11
364	FC Bayern Muchen - Germany	Gianluca Gaudino	GER	GER	1996-11-11	1	8
365	FC Bayern Muchen - Germany	Daniel Hägler	GER	GER	1996-10-17	1	7
366	FC Bayern Muchen - Germany	Marco Hingerl	GER	GER	1996-05-03	1	12
367	FC Bayern Muchen - Germany	Lucas-Julian Scholl	GER	GER	1996-07-05	1	9
368	FC Bayern Muchen - Germany	Marco Pfab	GER	GER	1997-06-14	1	3
369	FC Bayern Muchen - Germany	Valentin Micheli	GER	GER	1997-07-10	1	3
370	FC Bayern Muchen - Germany	Akin Memetoglou	GER	GER	1997-08-25	1	2
371	FC Bayern Muchen - Germany	Marcel Leib	GER	GER	1997-03-03	1	2
372	FC Bayern Muchen - Germany	Bastian Grahovac	GER	GER	1997-05-04	1	1
373	FC Bayern Muchen - Germany	Alexander Handle	GER	GER	1997-02-14	1	0
374	FC Bayern Muchen - Germany	Bernard Mwarome	GER	KEN	1997-06-17	0	0
375	FC Bayern Muchen - Germany	Michael Eberwein	GER	GER	1996-03-11	1	11
376	FC Bayern Muchen - Germany	Miloš Pantović	GER	SRB	1996-07-07	0	8
377	FC Bayern Muchen - Germany	Dominik Martinovic	GER	GER	1997-03-25	1	6
378	FC Bayern Muchen - Germany	Kevin Nsimba	GER	CGO	1997-09-19	0	1
379	FC Bayern Muchen - Germany	Michael Strein	GER	GER	1997-04-05	1	6
380	FC Bayern Muchen - Germany	Marco Zupur	GER	GER	1997-04-11	1	1
381	FC Bayern Muchen - Germany	Michael Molata	GER	GER	1997-03-08	1	0
382	FC Bayern Muchen - Germany	Sinan Kurt	GER	GER	1996-07-23	1	3
383	SL Benfica - Portugal	André Ferreira	POR	POR	1996-05-29	1	12
384	SL Benfica - Portugal	Rafael Lopes	POR	POR	1996-06-05	1	2
385	SL Benfica - Portugal	Samuel Nóbrega	POR	POR	1997-07-10	1	0
386	SL Benfica - Portugal	Fábio Duarte	POR	POR	1998-05-11	1	0
387	SL Benfica - Portugal	Pedro Amaral	POR	POR	1997-08-25	1	0
388	SL Benfica - Portugal	Yuri Ribeiro	POR	POR	1997-01-24	1	8
389	SL Benfica - Portugal	Francisco Ferreira	POR	POR	1997-03-26	1	0
390	SL Benfica - Portugal	Ricardo Carvalho	POR	POR	1996-03-06	1	12
391	SL Benfica - Portugal	Rúben Dias	POR	POR	1997-05-14	1	5
392	SL Benfica - Portugal	Alfa Semedo	POR	POR	1997-08-30	1	0
393	SL Benfica - Portugal	Enrique Pina	POR	ESP	1997-02-17	0	0
394	SL Benfica - Portugal	Hugo Santos	POR	POR	1997-06-08	1	6
395	SL Benfica - Portugal	Isaac Fernandes	POR	POR	1996-01-30	1	2
396	SL Benfica - Portugal	João Lima	POR	POR	1996-06-23	1	10
397	SL Benfica - Portugal	João Lucas	POR	POR	1996-01-15	1	0
398	SL Benfica - Portugal	Gonçalo Rodrigues	POR	POR	1997-07-18	1	8
399	SL Benfica - Portugal	Buta	POR	POR	1997-02-10	1	4
400	SL Benfica - Portugal	Diogo Gonçalves	POR	POR	1997-02-06	1	8
401	SL Benfica - Portugal	Gilson Costa	POR	POR	1996-09-24	1	15
402	SL Benfica - Portugal	Gonçalo Maria	POR	POR	1996-01-18	1	0
403	SL Benfica - Portugal	Pedro Alves	POR	POR	1996-01-18	1	0
404	SL Benfica - Portugal	Pedro Rodrigues	POR	POR	1997-05-20	1	7
405	SL Benfica - Portugal	Kévin Oliveira	POR	CPV	1996-06-08	0	3
406	SL Benfica - Portugal	João Carvalho	POR	POR	1997-03-09	1	8
407	SL Benfica - Portugal	Renato Sanches	POR	POR	1997-08-18	1	6
408	SL Benfica - Portugal	Witi	POR	MOZ	1996-08-26	0	0
409	SL Benfica - Portugal	Filipe Ferreira	POR	POR	1996-10-26	1	0
410	SL Benfica - Portugal	Carlos David	POR	BRA	1996-01-02	0	0
411	SL Benfica - Portugal	Jesse Sekidika	POR	NGA	1996-07-14	0	0
412	SL Benfica - Portugal	Flávio Silva	POR	POR	1996-04-03	1	1
413	SL Benfica - Portugal	Romário Baldé	POR	POR	1996-12-25	1	15
414	SL Benfica - Portugal	Gonçalo Guedes	POR	POR	1996-11-29	1	9
415	SL Benfica - Portugal	Hugo Neto	POR	POR	1997-03-07	1	0
416	SL Benfica - Portugal	Hildeberto Pereira	POR	POR	1996-03-02	1	16
417	SL Benfica - Portugal	Oliver Sarkic	POR	ENG	1997-07-23	0	2
418	Chelsea FC - England	Bradley Collins	ENG	ENG	1997-02-18	1	8
419	Chelsea FC - England	Jared Thompson	ENG	ENG	1999-03-23	1	3
420	Chelsea FC - England	Nathan Baxter	ENG	ENG	1998-11-08	1	0
421	Chelsea FC - England	Richard Nartey	ENG	ENG	1998-09-06	1	0
422	Chelsea FC - England	George Brady	ENG	ENG	1996-12-29	1	1
423	Chelsea FC - England	Ola Aina	ENG	ENG	1996-10-08	1	13
424	Chelsea FC - England	Andreas Christensen	ENG	DEN	1996-04-10	0	17
425	Chelsea FC - England	Trevoh Chalobah	ENG	ENG	1999-07-05	1	0
426	Chelsea FC - England	Cole Dasilva	ENG	ENG	1999-05-11	1	0
427	Chelsea FC - England	Joshua Grant	ENG	ENG	1998-10-11	1	0
428	Chelsea FC - England	Jay Dasilva	ENG	ENG	1998-04-22	1	10
429	Chelsea FC - England	Fikayo Tomori	ENG	ENG	1997-12-19	1	8
430	Chelsea FC - England	Jake Clarke-Salter	ENG	ENG	1997-09-22	1	10
431	Chelsea FC - England	Ali Suljic	ENG	SWE	1997-09-18	0	0
432	Chelsea FC - England	Dujon Sterling	ENG	ENG	1999-10-24	1	1
433	Chelsea FC - England	Hubert Adamczyk	ENG	POL	1998-02-23	0	0
434	Chelsea FC - England	Kyle Scott	ENG	ENG	1997-12-22	1	3
435	Chelsea FC - England	Ruben Sammutt	ENG	ENG	1996-09-26	1	2
436	Chelsea FC - England	Ali Mukhtar	ENG	ENG	1997-10-30	1	1
437	Chelsea FC - England	Isaac Christie-Davies	ENG	ENG	1997-10-18	1	0
438	Chelsea FC - England	Charlie Colkett	ENG	ENG	1996-09-04	1	10
439	Chelsea FC - England	Charly Musonda	ENG	BEL	1996-10-15	0	9
440	Chelsea FC - England	Jeremie Boga	ENG	FRA	1997-01-03	0	11
441	Chelsea FC - England	Jacob Maddox	ENG	ENG	1998-11-03	1	0
442	Chelsea FC - England	Luke McCormick	ENG	ENG	1999-01-21	1	0
443	Chelsea FC - England	Mason Mount	ENG	ENG	1999-01-10	1	0
444	Chelsea FC - England	Harvey St Clair	ENG	SCO	1998-10-13	0	0
445	Chelsea FC - England	Ike Ugbo	ENG	ENG	1998-09-21	1	1
446	Chelsea FC - England	Daniel Kemp	ENG	ENG	1999-01-11	1	0
447	Chelsea FC - England	Ruben Loftus-Cheek	ENG	ENG	1996-01-23	1	14
448	Chelsea FC - England	Alex Kiwomya	ENG	ENG	1996-05-20	1	14
449	Chelsea FC - England	Faiq Bolkiah	ENG	BRU	1998-05-09	0	0
450	Chelsea FC - England	Isaiah Brown	ENG	ENG	1997-01-07	1	17
451	Chelsea FC - England	Tammy Abraham	ENG	ENG	1997-10-02	1	7
452	Chelsea FC - England	Kasey Palmer	ENG	ENG	1996-11-09	1	8
453	Chelsea FC - England	Miro Muheim	ENG	SUI	1998-03-24	0	0
454	Chelsea FC - England	Charlie Wakefield	ENG	ENG	1998-04-10	1	4
455	Chelsea FC - England	Dominic Solanke	ENG	ENG	1997-09-14	1	11
456	CSKA Moskva - Russia	Pavel Ovchinnikov	RUS	RUS	1998-03-24	1	0
457	CSKA Moskva - Russia	Ilya Pomazun	RUS	RUS	1996-08-16	1	7
458	CSKA Moskva - Russia	Ivan Zlobin	RUS	RUS	1997-03-07	1	2
459	CSKA Moskva - Russia	Vladislav Rudnev	RUS	RUS	1997-09-16	1	0
460	CSKA Moskva - Russia	Pavel Mayorov	RUS	RUS	1997-09-16	1	0
461	CSKA Moskva - Russia	Egor Matunov	RUS	RUS	1997-05-24	1	0
462	CSKA Moskva - Russia	Mukhammad Nazarov	RUS	RUS	1997-04-24	1	0
463	CSKA Moskva - Russia	Danila Levov	RUS	RUS	1997-03-29	1	0
464	CSKA Moskva - Russia	Mutalip Alibekov	RUS	RUS	1997-06-18	1	5
465	CSKA Moskva - Russia	Kirill Saraev	RUS	RUS	1997-05-21	1	5
466	CSKA Moskva - Russia	Elgyun Ulukhanov	RUS	AZE	1997-04-02	0	1
467	CSKA Moskva - Russia	Nikita Chernov	RUS	RUS	1996-01-14	1	10
468	CSKA Moskva - Russia	Anatoli Nikolaesh	RUS	RUS	1996-04-17	1	4
469	CSKA Moskva - Russia	Andrei Sorokin	RUS	RUS	1996-03-28	1	3
470	CSKA Moskva - Russia	Nikita Titov	RUS	RUS	1996-03-14	1	10
471	CSKA Moskva - Russia	Astemir Gordyushenko	RUS	RUS	1997-03-30	1	6
472	CSKA Moskva - Russia	Aleksandr Golovin	RUS	RUS	1996-05-30	1	12
473	CSKA Moskva - Russia	Denis Nikitin	RUS	RUS	1997-05-05	1	2
474	CSKA Moskva - Russia	Dmitri Sokolov	RUS	RUS	1997-01-09	1	5
475	CSKA Moskva - Russia	Denis Glukhov	RUS	RUS	1997-01-05	1	5
476	CSKA Moskva - Russia	Artem Yuran	RUS	RUS	1997-06-24	1	0
477	CSKA Moskva - Russia	Ilya Yushvaev	RUS	RUS	1997-06-06	1	0
478	CSKA Moskva - Russia	Roman Farafonov	RUS	RUS	1997-01-20	1	0
479	CSKA Moskva - Russia	Igor Drykov	RUS	RUS	1997-02-23	1	3
480	CSKA Moskva - Russia	Dmitry Zhuravlev	RUS	RUS	1997-05-13	1	3
481	CSKA Moskva - Russia	Nikita Kasatkin	RUS	RUS	1997-02-16	1	1
482	CSKA Moskva - Russia	Timur Zhamaletdinov	RUS	RUS	1997-05-21	1	6
483	CSKA Moskva - Russia	Savva Knyazev	RUS	RUS	1997-09-09	1	5
484	CSKA Moskva - Russia	Mikhail Solovyev	RUS	RUS	1997-04-07	1	1
485	CSKA Moskva - Russia	Ilya Ferapontov	RUS	RUS	1997-04-19	1	1
486	CSKA Moskva - Russia	Vadim Larionov	RUS	RUS	1996-10-22	1	5
487	CSKA Moskva - Russia	Aleksandr Makarov	RUS	RUS	1996-04-24	1	11
488	Borussia DORTMUND - Germany	Tim Siegemeyer	GER	GER	1996-08-14	1	5
489	Borussia DORTMUND - Germany	Dominik Reimann	GER	GER	1997-06-18	1	2
490	Borussia DORTMUND - Germany	Jan-Pascal Reckert	GER	GER	1997-02-06	1	0
491	Borussia DORTMUND - Germany	Eike Bansen	GER	GER	1998-02-21	1	0
492	Borussia DORTMUND - Germany	Mert Sahin	GER	GER	1997-01-06	1	2
493	Borussia DORTMUND - Germany	Serdar Bingöl	GER	TUR	1996-01-06	0	6
494	Borussia DORTMUND - Germany	Moise Mbende	GER	CMR	1996-03-03	0	6
495	Borussia DORTMUND - Germany	Mohamed El-Bouazzati	GER	MAR	1997-01-09	0	4
496	Borussia DORTMUND - Germany	Lars Dietz	GER	GER	1997-01-07	1	3
497	Borussia DORTMUND - Germany	David Hüsing	GER	GER	1996-01-24	1	3
498	Borussia DORTMUND - Germany	Till Schumacher	GER	GER	1997-12-10	1	6
499	Borussia DORTMUND - Germany	Patrik Fritsch	GER	GER	1998-12-21	1	0
500	Borussia DORTMUND - Germany	Berkant Güner	GER	GER	1998-02-19	1	0
501	Borussia DORTMUND - Germany	Felix Passlack	GER	GER	1998-05-29	1	0
502	Borussia DORTMUND - Germany	Jon Stankovič	GER	SVN	1996-01-14	0	1
503	Borussia DORTMUND - Germany	Burak Yerli	GER	GER	1997-07-17	1	0
504	Borussia DORTMUND - Germany	Mehmet Kurt	GER	GER	1996-01-09	1	8
505	Borussia DORTMUND - Germany	Pascal Stenzel	GER	GER	1996-03-20	1	6
506	Borussia DORTMUND - Germany	Vincent-Louis Stenzel	GER	GER	1996-10-13	1	4
507	Borussia DORTMUND - Germany	Nils Dietz	GER	GER	1996-01-20	1	6
508	Borussia DORTMUND - Germany	Burak Camoglu	GER	GER	1996-10-05	1	10
509	Borussia DORTMUND - Germany	Domagoj Drozdek	GER	CRO	1996-03-20	0	5
510	Borussia DORTMUND - Germany	Junior Flores	GER	USA	1996-03-26	0	6
511	Borussia DORTMUND - Germany	Patrick Franke	GER	GER	1996-10-04	1	11
512	Borussia DORTMUND - Germany	Jonas Arweiler	GER	GER	1997-04-10	1	4
513	Borussia DORTMUND - Germany	David Sauerland	GER	GER	1997-06-28	1	3
514	Borussia DORTMUND - Germany	Serhat Kot	GER	GER	1997-08-12	1	1
515	Borussia DORTMUND - Germany	Oguzhan Aydogan	GER	GER	1997-02-04	1	1
516	Borussia DORTMUND - Germany	Mitsuru Maruoka	GER	JPN	1996-01-06	0	2
517	Borussia DORTMUND - Germany	Etienne Amenydo	GER	GER	1998-03-01	1	0
518	Borussia DORTMUND - Germany	Dzenis Burnic	GER	GER	1998-05-22	1	0
519	Borussia DORTMUND - Germany	Sahin Kösecik	GER	GER	1998-01-12	1	0
520	Borussia DORTMUND - Germany	Mateusz Ostaszewski	GER	POL	1998-03-27	0	0
521	Borussia DORTMUND - Germany	Amos Pieper	GER	GER	1998-01-17	1	0
522	Borussia DORTMUND - Germany	Luca Steinfeld	GER	GER	1996-09-28	1	5
523	Borussia DORTMUND - Germany	Ogün Gümüstas	GER	TUR	1996-01-14	0	7
524	Borussia DORTMUND - Germany	Hayrulla Alici	GER	GER	1997-01-07	1	3
525	Borussia DORTMUND - Germany	Sören Dieckmann	GER	GER	1996-01-16	1	0
526	Borussia DORTMUND - Germany	Luca Erhardt	GER	GER	1998-01-28	1	0
527	Borussia DORTMUND - Germany	Tarik Kurt	GER	GER	1998-02-22	1	0
528	Galatasaray AS - Turkey	Mert Karaca	TUR	TUR	1996-09-27	1	2
529	Galatasaray AS - Turkey	Muhammet Ali Buyuk	TUR	TUR	1996-03-09	1	4
530	Galatasaray AS - Turkey	Ahmet Gül	TUR	TUR	1997-07-01	1	0
531	Galatasaray AS - Turkey	Çağan Kazancılı	TUR	TUR	1997-01-06	1	0
532	Galatasaray AS - Turkey	Safa Türkman	TUR	TUR	1996-01-16	1	3
533	Galatasaray AS - Turkey	Veysel Mercan	TUR	TUR	1996-01-03	1	0
534	Galatasaray AS - Turkey	Gökcan Gelmen	TUR	TUR	1996-08-04	1	7
535	Galatasaray AS - Turkey	Muhammed Ali Kurt	TUR	TUR	1996-01-01	1	5
536	Galatasaray AS - Turkey	Abdulkadir Cansız	TUR	TUR	1997-02-08	1	0
537	Galatasaray AS - Turkey	Hüseyin Öztürk	TUR	TUR	1997-02-28	1	2
538	Galatasaray AS - Turkey	Yusuf Türkmen	TUR	TUR	1996-07-07	1	6
539	Galatasaray AS - Turkey	Furkan Kopuz	TUR	TUR	1996-02-11	1	5
540	Galatasaray AS - Turkey	Soner Gönül	TUR	TUR	1997-06-11	1	6
541	Galatasaray AS - Turkey	Birhan Vatansever	TUR	TUR	1997-04-25	1	7
542	Galatasaray AS - Turkey	Uğurcan Köse	TUR	TUR	1996-09-14	1	6
543	Galatasaray AS - Turkey	Ali Posta	TUR	TUR	1997-01-05	1	1
544	Galatasaray AS - Turkey	Kaan Baysal	TUR	TUR	1996-01-19	1	2
545	Galatasaray AS - Turkey	Doğan Can Davas	TUR	TUR	1997-08-22	1	6
546	Galatasaray AS - Turkey	Kubilay Kamay	TUR	TUR	1996-01-31	1	1
547	Galatasaray AS - Turkey	Çetin Turan	TUR	TUR	1996-04-28	1	6
548	Galatasaray AS - Turkey	Buğra Yetkin	TUR	TUR	1997-01-04	1	5
549	Galatasaray AS - Turkey	Doğuş Can İncedere	TUR	TUR	1997-01-15	1	1
550	Galatasaray AS - Turkey	Serdar Demir	TUR	TUR	1996-08-15	1	0
551	Galatasaray AS - Turkey	Altuğ Taş	TUR	TUR	1996-01-10	1	12
552	Galatasaray AS - Turkey	Gökhan Çıra	TUR	TUR	1996-02-16	1	4
553	Galatasaray AS - Turkey	Volkan Pala	TUR	TUR	1997-02-24	1	6
554	Galatasaray AS - Turkey	Kerem Çalışkan	TUR	TUR	1997-10-13	1	4
555	Galatasaray AS - Turkey	Gökhan Göksu	TUR	TUR	1997-02-13	1	4
556	Juventus - Italy	Emil Audero	ITA	ITA	1997-01-18	1	10
557	Juventus - Italy	Giacomo Volpe	ITA	ITA	1996-01-16	1	1
558	Juventus - Italy	Leonardo Vitali	ITA	ITA	1998-08-07	1	0
559	Juventus - Italy	Andrea Lubbia	ITA	ITA	1998-01-22	1	0
560	Juventus - Italy	Lorenzo Granatiero	ITA	ITA	1997-07-01	1	0
561	Juventus - Italy	Riccardo De Biasi	ITA	ITA	1997-01-31	1	4
562	Juventus - Italy	Carlos Blanco	ITA	ESP	1996-01-06	0	3
563	Juventus - Italy	Giulio Parodi	ITA	ITA	1997-09-30	1	3
564	Juventus - Italy	Stefano Pellizzari	ITA	ITA	1997-01-03	1	1
565	Juventus - Italy	Luigi Rizzo	ITA	ITA	1997-02-24	1	0
566	Juventus - Italy	Filippo Romagna	ITA	ITA	1997-05-26	1	6
567	Juventus - Italy	Yoan Severin	ITA	FRA	1997-01-24	0	2
568	Juventus - Italy	Denny Wang Yi	ITA	ITA	1998-04-15	1	0
569	Juventus - Italy	Atila Varga	ITA	SVK	1996-04-11	0	5
570	Juventus - Italy	Luca Coccolo	ITA	ITA	1998-02-23	1	3
571	Juventus - Italy	Francesco Ferrari	ITA	ITA	1998-09-05	1	0
572	Juventus - Italy	Andrea Melani	ITA	ITA	1998-05-09	1	0
573	Juventus - Italy	Francesco Mestre	ITA	ITA	1997-01-05	1	0
574	Juventus - Italy	Andrea Granzotto	ITA	ITA	1998-02-24	1	0
575	Juventus - Italy	Jakub Hromada	ITA	SVK	1996-05-25	0	5
576	Juventus - Italy	Roman Macek	ITA	CZE	1997-04-18	0	6
577	Juventus - Italy	Mattia Vitale	ITA	ITA	1997-10-01	1	4
578	Juventus - Italy	Stefano Pellini	ITA	ITA	1997-08-06	1	5
579	Juventus - Italy	Vajebah Sakor	ITA	NOR	1996-04-14	0	8
580	Juventus - Italy	Almpertos Roussos	ITA	GRE	1996-02-22	0	8
581	Juventus - Italy	Jacopo Ciarmela	ITA	ITA	1998-01-11	1	0
582	Juventus - Italy	Alessandro Conti	ITA	ITA	1998-01-07	1	0
583	Juventus - Italy	Grigoris Kastanos	ITA	CYP	1998-01-30	0	3
584	Juventus - Italy	Simone Muratore	ITA	ITA	1998-05-30	1	1
585	Juventus - Italy	Sergio Buenacasa	ITA	ESP	1996-04-19	0	6
586	Juventus - Italy	Younes Bnou-Marzouk	ITA	FRA	1996-03-02	0	7
587	Juventus - Italy	Anastasios Donis	ITA	GRE	1996-08-29	0	10
588	Juventus - Italy	Luca Clemenza	ITA	ITA	1997-07-09	1	6
589	Juventus - Italy	Alhassane Soumah	ITA	GNB	1996-03-02	0	10
590	Juventus - Italy	Paul Akpan Udoh	ITA	NGA	1997-09-05	0	4
591	Juventus - Italy	Luigi Bresciani	ITA	ITA	1998-08-04	1	0
592	Juventus - Italy	Stefano Monteleone	ITA	ITA	1998-03-26	1	0
593	Juventus - Italy	Fabio Morselli	ITA	ITA	1998-04-07	1	1
594	Juventus - Italy	Davide Arras	ITA	ITA	1998-04-02	1	0
595	Juventus - Italy	Gabriele Bove	ITA	ITA	1998-04-16	1	0
596	Bayer Leverkusen - Germany	Maksimilijan Milovanovic	GER	GER	1997-06-30	1	1
597	Bayer Leverkusen - Germany	Patrick Bade	GER	GER	1997-01-10	1	5
598	Bayer Leverkusen - Germany	Patrick Rodenberger	GER	GER	1998-01-18	1	0
599	Bayer Leverkusen - Germany	Maduks Okoye	GER	GER	1999-08-28	1	0
600	Bayer Leverkusen - Germany	Emre Öztürk	GER	GER	1999-04-01	1	0
601	Bayer Leverkusen - Germany	Kenson Götze	GER	GER	1998-09-14	1	0
602	Bayer Leverkusen - Germany	Rudolf González	GER	GER	1998-07-02	1	0
603	Bayer Leverkusen - Germany	Emil Vinčazević	GER	CRO	1997-12-25	0	2
604	Bayer Leverkusen - Germany	Ole Päffgen	GER	GER	1997-06-28	1	6
605	Bayer Leverkusen - Germany	Tristan Duschke	GER	GER	1997-01-17	1	1
606	Bayer Leverkusen - Germany	Jannik Schneider	GER	GER	1996-02-12	1	10
607	Bayer Leverkusen - Germany	Joel Abu Hanna	GER	GER	1998-01-22	1	0
608	Bayer Leverkusen - Germany	Emre Bayrak	GER	GER	1996-10-21	1	7
609	Bayer Leverkusen - Germany	Robin Tim Becker	GER	GER	1997-01-18	1	8
610	Bayer Leverkusen - Germany	Lukas Boeder	GER	GER	1997-04-18	1	6
611	Bayer Leverkusen - Germany	Daniel Nesseler	GER	GER	1998-03-15	1	0
612	Bayer Leverkusen - Germany	Hamza Salman	GER	BIH	1998-02-21	0	0
613	Bayer Leverkusen - Germany	Simon Rhein	GER	GER	1998-05-18	1	0
614	Bayer Leverkusen - Germany	Timo Barendt	GER	GER	1996-03-17	1	8
615	Bayer Leverkusen - Germany	Denis Sitter	GER	GER	1997-03-06	1	1
616	Bayer Leverkusen - Germany	Björn Rother	GER	GER	1996-07-29	1	8
617	Bayer Leverkusen - Germany	Andrejs Cigaņiks	GER	LVA	1997-04-12	0	7
618	Bayer Leverkusen - Germany	Marlon Frey	GER	GER	1996-03-24	1	11
619	Bayer Leverkusen - Germany	Levin Öztunali	GER	GER	1996-03-15	1	2
620	Bayer Leverkusen - Germany	David Pütz	GER	GER	1997-01-26	1	4
621	Bayer Leverkusen - Germany	Eric Veiga	GER	LUX	1997-02-18	0	0
622	Bayer Leverkusen - Germany	Koray Arslan	GER	GER	1997-01-11	1	0
623	Bayer Leverkusen - Germany	Yassine Khadradoui	GER	GER	1997-02-03	1	2
624	Bayer Leverkusen - Germany	Jean Ghafourian	GER	GER	1998-02-10	1	0
625	Bayer Leverkusen - Germany	Cedric Harenbrock	GER	GER	1998-04-19	1	0
626	Bayer Leverkusen - Germany	Tim Handwerker	GER	GER	1998-05-19	1	2
627	Bayer Leverkusen - Germany	Ufumwen Osawe	GER	GER	1998-06-02	1	0
628	Bayer Leverkusen - Germany	Mirco Brückner	GER	GER	1998-04-09	1	0
629	Bayer Leverkusen - Germany	Julian Brandt	GER	GER	1996-05-02	1	0
630	Bayer Leverkusen - Germany	Paul Gemein	GER	GER	1997-03-13	1	2
631	Bayer Leverkusen - Germany	Milan Senic	GER	HUN	1997-07-11	0	1
632	Bayer Leverkusen - Germany	Christian Schmidt	GER	GER	1997-07-17	1	1
633	Bayer Leverkusen - Germany	Pascal Richter	GER	GER	1996-10-10	1	11
634	Bayer Leverkusen - Germany	Benjamin Henrichs	GER	GER	1997-02-23	1	11
635	Bayer Leverkusen - Germany	Marc Brasnic	GER	GER	1996-10-21	1	10
636	Liverpool FC - England	Andrew Firth	ENG	ENG	1996-09-26	1	1
637	Liverpool FC - England	Ryan Fulton	ENG	SCO	1996-05-23	0	6
638	Liverpool FC - England	Ben Jackson	ENG	ENG	1997-12-03	1	0
639	Liverpool FC - England	Owen Wheeler	ENG	ENG	1998-01-27	1	0
640	Liverpool FC - England	Corey Whelan	ENG	ENG	1997-12-10	1	5
641	Liverpool FC - England	Kris Owens	ENG	ENG	1998-12-07	1	0
642	Liverpool FC - England	Nathan Sheron	ENG	ENG	1997-10-04	1	0
643	Liverpool FC - England	Kristóf Polgár	ENG	HUN	1996-12-01	0	0
644	Liverpool FC - England	David Roberts	ENG	ENG	1997-02-07	1	0
645	Liverpool FC - England	Kane Lewis	ENG	ENG	1998-03-17	1	0
646	Liverpool FC - England	Joe Maguire	ENG	ENG	1996-01-18	1	7
647	Liverpool FC - England	Samuel Hart	ENG	ENG	1996-09-10	1	5
648	Liverpool FC - England	Tom Brewitt	ENG	ENG	1997-02-11	1	6
649	Liverpool FC - England	Daniel Cleary	ENG	IRL	1996-03-09	0	7
650	Liverpool FC - England	Joshua Dobie	ENG	ENG	1998-01-26	1	0
651	Liverpool FC - England	Lewis Travis	ENG	ENG	1997-10-16	1	0
652	Liverpool FC - England	Matthew Virtue-Thick	ENG	ENG	1997-05-02	1	0
653	Liverpool FC - England	Jack Watts	ENG	ENG	1997-12-11	1	0
654	Liverpool FC - England	Oviemuno Ejaria	ENG	ENG	1997-11-18	1	2
655	Liverpool FC - England	Jake Brimmer	ENG	AUS	1998-04-03	0	0
656	Liverpool FC - England	Trent Arnold	ENG	ENG	1998-10-07	1	2
657	Liverpool FC - England	Cameron Brannagan	ENG	IRL	1996-05-09	0	5
658	Liverpool FC - England	Pedro Chirivella	ENG	ESP	1997-05-23	0	5
659	Liverpool FC - England	Liam Griffin	ENG	ENG	1998-01-14	1	0
660	Liverpool FC - England	Herbie Kane	ENG	ENG	1998-11-23	1	0
661	Liverpool FC - England	Ryan Kent	ENG	ENG	1996-11-11	1	6
662	Liverpool FC - England	Liam Robinson	ENG	ENG	1998-11-05	1	0
663	Liverpool FC - England	Jordan Rossiter	ENG	ENG	1997-03-24	1	6
664	Liverpool FC - England	Wade Maxwell	ENG	ENG	1997-10-02	1	0
665	Liverpool FC - England	Alex O'Hanlon	ENG	IRL	1996-04-24	0	5
666	Liverpool FC - England	Oluwaseyi Ojo	ENG	ENG	1997-06-19	1	5
667	Liverpool FC - England	Adam Phillips	ENG	ENG	1998-01-15	1	4
668	Liverpool FC - England	Harvey Whyte	ENG	ENG	1998-11-22	1	0
669	Liverpool FC - England	Harry Wilson	ENG	WAL	1997-03-22	0	6
670	Liverpool FC - England	Jerome Sinclair	ENG	ENG	1996-09-20	1	7
671	Liverpool FC - England	Callum Nicholas	ENG	ENG	1997-09-15	1	0
672	Liverpool FC - England	Will Marsh	ENG	ENG	1996-10-01	1	1
673	Liverpool FC - England	Sergi Canós	ENG	ESP	1997-02-02	0	6
674	Liverpool FC - England	Yan Dhanda	ENG	ENG	1998-12-14	1	0
675	Ludogorets Razgrad - Bulgaria	Emil Gospodinov	BUL	BUL	1997-04-04	1	5
676	Ludogorets Razgrad - Bulgaria	Vasil Simeonov	BUL	BUL	1998-02-04	1	1
677	Ludogorets Razgrad - Bulgaria	Todor Tsenov	BUL	BUL	1997-07-31	1	0
678	Ludogorets Razgrad - Bulgaria	Kristian Dzhamov	BUL	BUL	1997-05-03	1	5
679	Ludogorets Razgrad - Bulgaria	Ventsislav Kerchev	BUL	BUL	1997-06-02	1	6
680	Ludogorets Razgrad - Bulgaria	Kristiyan Mihaylov	BUL	BUL	1996-04-07	1	6
681	Ludogorets Razgrad - Bulgaria	Daniel Gergov	BUL	BUL	1997-04-08	1	4
682	Ludogorets Razgrad - Bulgaria	Petar Petrov	BUL	BUL	1997-01-14	1	2
683	Ludogorets Razgrad - Bulgaria	Aleksandar Georgiev	BUL	BUL	1996-04-02	1	5
684	Ludogorets Razgrad - Bulgaria	Preslav Petrov	BUL	BUL	1997-02-14	1	4
685	Ludogorets Razgrad - Bulgaria	Zhivko Stanimirov	BUL	BUL	1998-02-01	1	0
686	Ludogorets Razgrad - Bulgaria	Serdar Yusufov	BUL	BUL	1998-10-02	1	2
687	Ludogorets Razgrad - Bulgaria	Atanas Karachorov	BUL	BUL	1998-06-18	1	0
688	Ludogorets Razgrad - Bulgaria	Ivan Velikov	BUL	BUL	1998-08-08	1	0
689	Ludogorets Razgrad - Bulgaria	Ivo Kolev	BUL	BUL	1998-05-18	1	0
690	Ludogorets Razgrad - Bulgaria	Martin Milkov	BUL	BUL	1999-12-25	1	0
691	Ludogorets Razgrad - Bulgaria	Veselin Lyubomirov	BUL	BUL	1996-02-02	1	6
692	Ludogorets Razgrad - Bulgaria	Tomas Tsvyatkov	BUL	BUL	1997-06-01	1	6
693	Ludogorets Razgrad - Bulgaria	Oleg Dimitrov	BUL	BUL	1996-03-06	1	6
694	Ludogorets Razgrad - Bulgaria	Ivan Todorov	BUL	BUL	1997-07-27	1	0
695	Ludogorets Razgrad - Bulgaria	Kristiyan Kitov	BUL	BUL	1996-10-14	1	4
696	Ludogorets Razgrad - Bulgaria	Georgi Kanchev	BUL	BUL	1996-02-05	1	5
697	Ludogorets Razgrad - Bulgaria	Svetoslav Kovachev	BUL	BUL	1998-03-14	1	2
698	Ludogorets Razgrad - Bulgaria	Vasil Vasilev	BUL	BUL	1998-01-14	1	0
699	Ludogorets Razgrad - Bulgaria	Veselin Otman	BUL	BUL	1998-02-10	1	0
700	Ludogorets Razgrad - Bulgaria	Kristian Anachkov	BUL	BUL	1998-01-31	1	0
701	Ludogorets Razgrad - Bulgaria	Lachezar Zahariev	BUL	BUL	1998-01-30	1	0
702	Ludogorets Razgrad - Bulgaria	Marchelo Tenev	BUL	BUL	1998-01-04	1	0
703	Ludogorets Razgrad - Bulgaria	Miroslav Georgiev	BUL	BUL	1998-11-25	1	0
704	Ludogorets Razgrad - Bulgaria	Robert Todorov	BUL	BUL	1998-08-28	1	0
705	Ludogorets Razgrad - Bulgaria	Steliyan Stoyanov	BUL	BUL	1998-09-18	1	0
706	Ludogorets Razgrad - Bulgaria	Yunuz Yunuz	BUL	BUL	1998-10-31	1	0
707	Ludogorets Razgrad - Bulgaria	Tsvetoslav Petrov	BUL	BUL	1999-05-30	1	0
708	Ludogorets Razgrad - Bulgaria	Iliya Yurukov	BUL	BUL	1999-09-22	1	0
709	Ludogorets Razgrad - Bulgaria	Martin Kirilov	BUL	BUL	1997-04-30	1	6
710	Ludogorets Razgrad - Bulgaria	Denislav Aleksandrov	BUL	BUL	1997-07-19	1	6
711	Ludogorets Razgrad - Bulgaria	Preslav Antonov	BUL	BUL	1996-10-02	1	2
712	Ludogorets Razgrad - Bulgaria	Mehmed Mehmed	BUL	BUL	1998-09-12	1	0
713	Ludogorets Razgrad - Bulgaria	Ali Bozev	BUL	BUL	1998-09-25	1	0
714	Ludogorets Razgrad - Bulgaria	Ege Revat	BUL	BUL	1999-11-13	1	0
715	Malmo FF - Sweden	Sixten Mohlin	SWE	SWE	1996-01-17	1	5
716	Malmo FF - Sweden	Marko Johansson	SWE	SWE	1998-08-25	1	1
717	Malmo FF - Sweden	Mattias Nilsson	SWE	SWE	1999-02-23	1	0
718	Malmo FF - Sweden	Merlin Nuhanovic	SWE	SWE	1999-12-10	1	0
719	Malmo FF - Sweden	Victor Ringdahl	SWE	SWE	1996-08-26	1	0
720	Malmo FF - Sweden	Tobias Kristensson	SWE	SWE	1998-04-23	1	0
721	Malmo FF - Sweden	Zebastian Andersson	SWE	SWE	1997-02-05	1	1
722	Malmo FF - Sweden	Truls Verngren	SWE	SWE	1997-09-15	1	3
723	Malmo FF - Sweden	Hannes Cederholm	SWE	SWE	1996-04-24	1	4
724	Malmo FF - Sweden	Franz Brorsson	SWE	SWE	1996-01-30	1	4
725	Malmo FF - Sweden	Mattias Andersson	SWE	SWE	1998-03-13	1	1
726	Malmo FF - Sweden	Dennis Hadzikadunic	SWE	SWE	1998-07-09	1	5
727	Malmo FF - Sweden	Anton Kralj	SWE	SWE	1998-03-12	1	5
728	Malmo FF - Sweden	Alexander Roos	SWE	SWE	1997-04-25	1	0
729	Malmo FF - Sweden	Aron Már Brynjarsson	SWE	SWE	1998-11-04	1	3
730	Malmo FF - Sweden	Victor Kristiansson	SWE	SWE	1998-02-18	1	0
731	Malmo FF - Sweden	Felix Olsson Lundgren	SWE	SWE	1998-01-25	1	2
732	Malmo FF - Sweden	Sanusi Naesae	SWE	SWE	1999-01-25	1	0
733	Malmo FF - Sweden	Hugo Andersson	SWE	SWE	1999-01-01	1	0
734	Malmo FF - Sweden	Anel Ahmedhodzic	SWE	SWE	1999-03-26	1	0
735	Malmo FF - Sweden	Onur Körhan	SWE	SWE	1998-06-01	1	3
736	Malmo FF - Sweden	Emil Kjellker	SWE	SWE	1996-02-24	1	1
737	Malmo FF - Sweden	Granit Stagova	SWE	SWE	1997-05-08	1	6
738	Malmo FF - Sweden	Alexander Manevski	SWE	SWE	1997-02-05	1	0
739	Malmo FF - Sweden	Jacob Blixt	SWE	SWE	1996-01-26	1	5
740	Malmo FF - Sweden	Erdal Rakip	SWE	SWE	1996-02-13	1	1
741	Malmo FF - Sweden	Simon Kralj	SWE	SWE	1996-04-12	1	1
742	Malmo FF - Sweden	Johan Brannefalk	SWE	SWE	1997-12-09	1	4
743	Malmo FF - Sweden	Oscar Pettersson	SWE	SWE	1999-02-26	1	0
744	Malmo FF - Sweden	Samuel Adrian	SWE	SWE	1998-03-02	1	0
745	Malmo FF - Sweden	Oscar Mårtensson	SWE	SWE	1998-07-24	1	0
746	Malmo FF - Sweden	Mattias Svanberg	SWE	SWE	1999-01-05	1	5
747	Malmo FF - Sweden	Oliver Stojanovic-Fredin	SWE	SWE	1998-01-06	1	2
748	Malmo FF - Sweden	Felix Konstandeliasz	SWE	SWE	1999-03-26	1	0
749	Malmo FF - Sweden	Isak Redzic	SWE	SWE	1998-03-13	1	3
750	Malmo FF - Sweden	Freddie Brorsson	SWE	SWE	1997-06-04	1	5
751	Malmo FF - Sweden	Deniz Hummet	SWE	SWE	1996-09-13	1	6
752	Malmo FF - Sweden	Emin Karaman	SWE	SWE	1998-03-23	1	5
753	Malmo FF - Sweden	Max Olsson	SWE	SWE	1999-04-24	1	0
754	Malmo FF - Sweden	Teddy Bergqvist	SWE	SWE	1999-03-16	1	1
755	Manchester City - England	Angus Gunn	ENG	ENG	1996-01-22	1	12
756	Manchester City - England	Daniel Grimshaw	ENG	ENG	1998-01-16	1	0
757	Manchester City - England	Charlie Albinson	ENG	ENG	1996-10-15	1	0
758	Manchester City - England	Kjetil Haug	ENG	NOR	1998-06-12	0	0
759	Manchester City - England	Mathias Bossaerts	ENG	BEL	1996-07-10	0	9
760	Manchester City - England	Jose Tasende	ENG	ESP	1997-01-04	0	15
761	Manchester City - England	Pablo Maffeo	ENG	ESP	1997-07-12	0	9
762	Manchester City - England	Ashley Smith-Brown	ENG	ENG	1996-03-31	1	11
763	Manchester City - England	Tosin Adarabioyo	ENG	ENG	1997-09-24	1	8
764	Manchester City - England	Thomas Holland	ENG	IRL	1997-04-22	0	1
765	Manchester City - England	Cameron Humphries	ENG	ENG	1998-08-22	1	1
766	Manchester City - England	Joshua Murray	ENG	ENG	1998-01-13	1	0
767	Manchester City - England	Charlie Oliver	ENG	ENG	1997-11-17	1	0
768	Manchester City - England	Nathaniel Oseni	ENG	ENG	1996-09-27	1	0
769	Manchester City - England	Samuel Tattum	ENG	WAL	1996-09-03	0	2
770	Manchester City - England	Yvan Wassi	ENG	CMR	1997-05-06	0	0
771	Manchester City - England	Kean Bryan	ENG	ENG	1996-11-01	1	14
772	Manchester City - England	Jack Byrne	ENG	IRL	1996-04-24	0	12
773	Manchester City - England	Olivier Ntcham	ENG	FRA	1996-02-09	0	9
774	Manchester City - England	Brandon Barker	ENG	ENG	1996-10-04	1	11
775	Manchester City - England	Denzil Boadu	ENG	ENG	1997-02-20	1	0
776	Manchester City - England	Callum Bullock	ENG	ENG	1997-09-02	1	0
777	Manchester City - England	Bersant Celina	ENG	NOR	1996-09-09	0	8
778	Manchester City - England	Manuel Garcia	ENG	ESP	1998-01-02	0	2
779	Manchester City - England	James Hardy	ENG	ENG	1996-05-11	1	0
780	Manchester City - England	Rodney Kongolo	ENG	NED	1998-01-09	0	3
781	Manchester City - England	Aaron Nemane	ENG	ENG	1997-09-26	1	4
782	Manchester City - England	Martin Samuelsen	ENG	NOR	1997-04-17	0	0
783	Manchester City - England	Emanuel Vasi	ENG	ROU	1997-08-15	0	0
784	Manchester City - England	Marcus Wood	ENG	ENG	1998-02-12	1	0
785	Manchester City - England	José Ángel Pozo	ENG	ESP	1996-03-15	0	10
786	Manchester City - England	Thierry Ambrose	ENG	FRA	1997-03-28	0	14
787	Manchester City - England	David Brooks	ENG	ENG	1997-07-08	1	0
788	Manchester City - England	Isaac Buckley-Ricketts	ENG	ENG	1998-03-14	1	1
789	Manchester City - England	Javairo Dilrosun	ENG	NED	1998-06-22	0	3
790	Manchester City - England	Zackarias Faour	ENG	SWE	1998-01-30	0	0
791	Manchester City - England	Paulo Fernandes	ENG	ESP	1998-08-09	0	0
792	Manchester City - England	Joseph Nuttall	ENG	ENG	1997-01-27	1	0
793	Manchester City - England	Kelechi Iheanacho	ENG	NGA	1996-10-03	0	1
794	NK Maribor - Slovenia	Tadej Ponudič	SVN	SVN	1998-01-01	1	0
795	NK Maribor - Slovenia	Nino Irgolič	SVN	SVN	1998-03-24	1	0
796	NK Maribor - Slovenia	Ljubomir Moravac	SVN	SRB	1996-11-18	0	0
797	NK Maribor - Slovenia	Damjan Prineg	SVN	SVN	1996-05-09	1	6
798	NK Maribor - Slovenia	Žiga Šoštarič	SVN	SVN	1996-08-17	1	3
799	NK Maribor - Slovenia	Luka Uskoković	SVN	MNE	1996-04-10	0	5
800	NK Maribor - Slovenia	Timotej Polanc	SVN	SVN	1997-07-20	1	6
801	NK Maribor - Slovenia	Damjan Marjanovič	SVN	SVN	1996-06-27	1	4
802	NK Maribor - Slovenia	Žan Flis	SVN	SVN	1997-07-30	1	1
803	NK Maribor - Slovenia	Žiga Lipušček	SVN	SVN	1997-01-05	1	3
804	NK Maribor - Slovenia	Tin Pavlić	SVN	SVN	1997-10-06	1	0
805	NK Maribor - Slovenia	Deni Štraus	SVN	SVN	1996-04-20	1	5
806	NK Maribor - Slovenia	Amadej Ribič	SVN	SVN	1999-02-03	1	0
807	NK Maribor - Slovenia	Luka Koblar	SVN	SVN	1999-08-08	1	0
808	NK Maribor - Slovenia	Gal Emerik Vivat	SVN	SVN	1998-01-05	1	0
809	NK Maribor - Slovenia	Sven Karič	SVN	SVN	1998-03-07	1	2
810	NK Maribor - Slovenia	Timotej Jurič	SVN	SVN	1998-03-09	1	0
811	NK Maribor - Slovenia	Niko Vajda	SVN	SVN	1998-01-14	1	0
812	NK Maribor - Slovenia	Marko Maučec	SVN	SVN	1998-10-01	1	0
813	NK Maribor - Slovenia	Nik Lorbek	SVN	SVN	1996-04-17	1	6
814	NK Maribor - Slovenia	Matevž Verhovčak	SVN	SVN	1999-06-28	1	0
815	NK Maribor - Slovenia	Andraž Sorko	SVN	SVN	1998-07-14	1	0
816	NK Maribor - Slovenia	Tomi Horvat	SVN	SVN	1999-03-24	1	0
817	NK Maribor - Slovenia	Vid Bjedov Kobe	SVN	SVN	1997-03-31	1	3
818	NK Maribor - Slovenia	Žan Florjanc	SVN	SVN	1997-11-27	1	4
819	NK Maribor - Slovenia	Žan Babšek	SVN	SVN	1996-04-02	1	1
820	NK Maribor - Slovenia	Jan Grmek	SVN	SVN	1997-12-08	1	6
821	NK Maribor - Slovenia	Matic Leskovar	SVN	SVN	1997-04-19	1	0
822	NK Maribor - Slovenia	Nejc Rober	SVN	SVN	1996-08-09	1	6
823	NK Maribor - Slovenia	Almir Mulalić	SVN	SVN	1996-02-07	1	1
824	NK Maribor - Slovenia	Matija Zver	SVN	SVN	1997-12-23	1	0
825	NK Maribor - Slovenia	Jure Volmajer	SVN	SVN	1997-12-30	1	5
826	NK Maribor - Slovenia	Tim Obrez	SVN	SVN	1997-08-02	1	0
827	NK Maribor - Slovenia	Žan Medved	SVN	SVN	1999-06-14	1	0
828	NK Maribor - Slovenia	Matic Ficko	SVN	SVN	1998-02-06	1	0
829	NK Maribor - Slovenia	Anel Hajrić	SVN	SVN	1996-03-04	1	6
830	NK Maribor - Slovenia	Žan Celar	SVN	SVN	1999-03-14	1	0
831	NK Maribor - Slovenia	Luka Štor	SVN	SVN	1998-07-05	1	1
832	NK Maribor - Slovenia	Rok Taneski	SVN	SVN	1996-07-18	1	4
833	NK Maribor - Slovenia	Martin Kramarič	SVN	SVN	1997-11-14	1	6
834	AS Monaco - France	Florian Andreani	FRA	FRA	1997-01-28	1	6
835	AS Monaco - France	Tony Tropeano	FRA	FRA	1997-01-12	1	0
836	AS Monaco - France	Loïc Badiashile	FRA	FRA	1998-02-05	1	0
837	AS Monaco - France	Pierre-Daniel Nguinda	FRA	FRA	1996-06-18	1	6
838	AS Monaco - France	Mehdi Beneddine	FRA	FRA	1996-02-26	1	4
839	AS Monaco - France	Kévin N'Doram	FRA	FRA	1996-01-22	1	6
840	AS Monaco - France	Abdou Diallo	FRA	FRA	1996-05-04	1	5
841	AS Monaco - France	Almamy Tourè	FRA	MLI	1996-04-28	0	2
842	AS Monaco - France	Jonathan Martinez	FRA	FRA	1996-05-09	1	3
843	AS Monaco - France	Dylan Blito	FRA	FRA	1996-04-26	1	2
844	AS Monaco - France	Yoann Etienne	FRA	FRA	1997-05-19	1	2
845	AS Monaco - France	Salif Dramé	FRA	SEN	1997-03-01	0	0
846	AS Monaco - France	Aurélien Duhamel	FRA	FRA	1997-03-14	1	0
847	AS Monaco - France	Abdoulkader Thiam	FRA	MTN	1998-10-03	0	0
848	AS Monaco - France	Safwan Mbae	FRA	FRA	1997-04-20	1	4
849	AS Monaco - France	Julien Serrano	FRA	FRA	1998-02-13	1	0
850	AS Monaco - France	Abdou Aziz Thiam	FRA	FRA	1997-01-15	1	4
851	AS Monaco - France	Johan Rotsen	FRA	FRA	1996-08-11	1	5
852	AS Monaco - France	Yhoan Andzouana	FRA	FRA	1996-12-13	1	6
853	AS Monaco - France	Ugo Poullain	FRA	FRA	1997-08-13	1	0
854	AS Monaco - France	Chahreddine Boukholda	FRA	FRA	1996-05-24	1	1
855	AS Monaco - France	Dylan Beaulieu	FRA	FRA	1997-05-05	1	2
856	AS Monaco - France	Tristan Muyumba	FRA	FRA	1997-03-07	1	6
857	AS Monaco - France	Nathan Laze	FRA	FRA	1996-01-20	1	0
858	AS Monaco - France	Kévin Appin	FRA	FRA	1998-01-20	1	0
859	AS Monaco - France	Jalil Enjolras	FRA	FRA	1998-06-11	1	0
860	AS Monaco - France	Axel Prohouly	FRA	FRA	1997-06-30	1	0
861	AS Monaco - France	Irvin Cardona	FRA	FRA	1997-08-08	1	3
862	AS Monaco - France	Brighton Labeau	FRA	FRA	1996-01-01	1	3
863	AS Monaco - France	Chaher Idjihadi	FRA	FRA	1997-07-10	1	0
864	AS Monaco - France	Kylian Mbappé	FRA	FRA	1998-12-20	1	1
865	AS Monaco - France	Guevin Tormin	FRA	FRA	1997-10-28	1	5
866	AS Monaco - France	Mohamed Chaïbi	FRA	FRA	1996-10-12	1	6
867	Olympiacos FC - Greece	Michalis Iliadis	GRE	GRE	1996-05-29	1	8
868	Olympiacos FC - Greece	Dimitris Katsimitros	GRE	GRE	1997-06-12	1	0
869	Olympiacos FC - Greece	Ioannis Angelopoulos	GRE	GRE	1998-04-03	1	0
870	Olympiacos FC - Greece	Iason Gavalas	GRE	GRE	1998-01-28	1	0
871	Olympiacos FC - Greece	Ardit Toli	GRE	ALB	1997-07-12	0	7
872	Olympiacos FC - Greece	Antonios Fouasis	GRE	GRE	1998-06-13	1	0
873	Olympiacos FC - Greece	Dimitris Nikolaou	GRE	GRE	1998-08-13	1	3
874	Olympiacos FC - Greece	Panagiotis Chelas	GRE	GRE	1998-08-02	1	0
875	Olympiacos FC - Greece	Kostas Tsimikas	GRE	GRE	1996-05-12	1	7
876	Olympiacos FC - Greece	Kostas Betsas	GRE	GRE	1998-06-14	1	0
877	Olympiacos FC - Greece	Antonis Vatousiadis	GRE	GRE	1996-04-01	1	9
878	Olympiacos FC - Greece	Manolis Saliakas	GRE	GRE	1996-09-12	1	7
879	Olympiacos FC - Greece	Efstratios Salatamaras	GRE	GRE	1997-02-23	1	0
880	Olympiacos FC - Greece	Georgios Agiotis	GRE	GRE	1999-03-18	1	0
881	Olympiacos FC - Greece	Panagiotis Retsos	GRE	GRE	1998-08-09	1	0
882	Olympiacos FC - Greece	Alexandros Thymianos	GRE	GRE	1998-03-10	1	0
883	Olympiacos FC - Greece	Grigoris Kasapidis	GRE	GRE	1997-03-19	1	0
884	Olympiacos FC - Greece	Kostas Kipouros	GRE	GRE	1998-02-03	1	0
885	Olympiacos FC - Greece	Anastasios Papoutzidis	GRE	GRE	1997-02-16	1	1
886	Olympiacos FC - Greece	Kostas Megaritis	GRE	GRE	1997-01-10	1	6
887	Olympiacos FC - Greece	Zisis Karachalios	GRE	GRE	1996-01-10	1	7
888	Olympiacos FC - Greece	Charalampos Rentzis	GRE	GRE	1996-05-26	1	2
889	Olympiacos FC - Greece	Giorgos Makrostergios	GRE	GRE	1997-03-01	1	5
890	Olympiacos FC - Greece	Qazim Laci	GRE	ALB	1996-01-19	0	12
891	Olympiacos FC - Greece	Giorgos Kanavetas	GRE	GRE	1996-07-05	1	4
892	Olympiacos FC - Greece	Giorgos Manthatis	GRE	GRE	1997-05-11	1	7
893	Olympiacos FC - Greece	Thanasis Androutsos	GRE	GRE	1997-05-06	1	6
894	Olympiacos FC - Greece	Kyriakos Amarantidis	GRE	GRE	1997-07-22	1	0
895	Olympiacos FC - Greece	Kostas Christou	GRE	GRE	1998-02-01	1	0
896	Olympiacos FC - Greece	Andreas Dermitzakis	GRE	GRE	1998-12-16	1	0
897	Olympiacos FC - Greece	Efstathios Lamprou	GRE	GRE	1998-09-20	1	0
898	Olympiacos FC - Greece	Kostas Koltsidas	GRE	GRE	1998-06-17	1	0
899	Olympiacos FC - Greece	Stavros Kougios	GRE	GRE	1998-05-27	1	0
900	Olympiacos FC - Greece	Fotios Tsilikis	GRE	GRE	1998-02-21	1	0
901	Olympiacos FC - Greece	Kostas Kirtzialidis	GRE	GRE	1998-03-23	1	0
902	Olympiacos FC - Greece	Kostas Garefalakis	GRE	GRE	1996-02-16	1	10
903	Olympiacos FC - Greece	Nikos Vergos	GRE	GRE	1996-01-13	1	9
904	Olympiacos FC - Greece	Ilias Ignatidis	GRE	GRE	1996-11-11	1	10
905	Olympiacos FC - Greece	Dimosthenis Chantzaras	GRE	GRE	1997-01-08	1	1
906	Olympiacos FC - Greece	Ioannis Varkas	GRE	GRE	1998-03-27	1	0
907	Olympiacos FC - Greece	Spyridon Spyridakis	GRE	GRE	1998-06-21	1	0
908	Paris Saint Germain - France	Sébastien Cibois	FRA	FRA	1998-03-02	1	0
909	Paris Saint Germain - France	Léonard Aggoune	FRA	FRA	1997-12-18	1	0
910	Paris Saint Germain - France	Rémy Descamps	FRA	FRA	1996-06-25	1	8
911	Paris Saint Germain - France	Nicolas Helin	FRA	FRA	1996-07-05	1	0
912	Paris Saint Germain - France	Jean Louchet	FRA	FRA	1996-12-03	1	0
913	Paris Saint Germain - France	Ardian Krasniqi	FRA	FRA	1997-01-03	1	4
914	Paris Saint Germain - France	Harold Voyer	FRA	FRA	1997-03-26	1	0
915	Paris Saint Germain - France	Bryan Goncalves	FRA	FRA	1996-07-19	1	5
916	Paris Saint Germain - France	Killian Gelanie	FRA	FRA	1998-03-26	1	0
917	Paris Saint Germain - France	Yakou Meïté	FRA	FRA	1996-02-11	1	13
918	Paris Saint Germain - France	Souleyman Doumbia	FRA	FRA	1996-09-24	1	6
919	Paris Saint Germain - France	Felix Eboa Eboa	FRA	CMR	1997-04-19	0	6
920	Paris Saint Germain - France	Mamadou Doucoure	FRA	FRA	1998-05-21	1	2
921	Paris Saint Germain - France	Dylan Batubinsika	FRA	FRA	1996-02-15	1	11
922	Paris Saint Germain - France	Anthony Brydges	FRA	FRA	1997-04-09	1	0
923	Paris Saint Germain - France	David Attah	FRA	FRA	1998-05-20	1	0
924	Paris Saint Germain - France	Lorenzo Callegari	FRA	FRA	1998-02-27	1	0
925	Paris Saint Germain - France	Yohann Demoncy	FRA	FRA	1996-04-07	1	8
926	Paris Saint Germain - France	Fodé Toure	FRA	FRA	1997-01-03	1	6
927	Paris Saint Germain - France	Nathan Epaillard	FRA	FRA	1997-07-31	1	4
928	Paris Saint Germain - France	Michaël Herve	FRA	FRA	1996-04-02	1	2
929	Paris Saint Germain - France	Bryan Labissiere	FRA	FRA	1997-02-11	1	7
930	Paris Saint Germain - France	Bryan Mavinzi	FRA	FRA	1996-09-16	1	9
931	Paris Saint Germain - France	Roli Pereira De Sa	FRA	FRA	1996-12-10	1	9
932	Paris Saint Germain - France	Sacha Franco Gallart	FRA	FRA	1997-07-01	1	1
933	Paris Saint Germain - France	Alec Georgen	FRA	FRA	1998-09-17	1	4
934	Paris Saint Germain - France	Alexandre Ricourt	FRA	FRA	1997-04-15	1	0
935	Paris Saint Germain - France	Christopher Nkunku	FRA	FRA	1997-11-14	1	4
936	Paris Saint Germain - France	Nanitamo Ikone	FRA	FRA	1998-05-02	1	1
937	Paris Saint Germain - France	Abdoulaye Konaté	FRA	FRA	1998-02-21	1	0
938	Paris Saint Germain - France	Mandjio Keita	FRA	FRA	1997-01-03	1	0
939	Paris Saint Germain - France	Aka Wilfride Kanga	FRA	FRA	1998-02-21	1	0
940	Paris Saint Germain - France	Devon Romil	FRA	FRA	1996-06-12	1	7
941	Paris Saint Germain - France	Salif Sanogo	FRA	FRA	1996-01-10	1	4
942	Paris Saint Germain - France	Samuel Essende	FRA	FRA	1998-01-23	1	0
943	Paris Saint Germain - France	Odsonne Edouard	FRA	FRA	1998-01-16	1	2
944	Paris Saint Germain - France	Jean-Kévin Augustin	FRA	FRA	1997-06-16	1	12
945	FC Porto - Portugal	Gudino	POR	MEX	1996-04-22	0	4
946	FC Porto - Portugal	Fábio Ferreira	POR	POR	1998-05-29	1	0
947	FC Porto - Portugal	Diogo Meireles	POR	POR	1999-09-19	1	0
948	FC Porto - Portugal	João Costa	POR	POR	1996-02-02	1	10
949	FC Porto - Portugal	Filipe Ferreira	POR	POR	1996-09-20	1	0
950	FC Porto - Portugal	Jorge	POR	POR	1997-04-02	1	5
951	FC Porto - Portugal	Fernando	POR	POR	1997-03-14	1	7
952	FC Porto - Portugal	David Sualehe	POR	POR	1997-03-23	1	2
953	FC Porto - Portugal	Diogo Verdasca	POR	POR	1996-10-26	1	9
954	FC Porto - Portugal	Rui Silva	POR	POR	1996-06-05	1	7
955	FC Porto - Portugal	Sandro Fonseca	POR	POR	1997-05-03	1	0
956	FC Porto - Portugal	Bruno Pereira	POR	POR	1998-01-27	1	0
957	FC Porto - Portugal	Wilson Costa	POR	POR	1998-01-09	1	0
958	FC Porto - Portugal	Lumor	POR	GHA	1996-08-15	0	6
959	FC Porto - Portugal	Malthe Johansen	POR	DEN	1996-02-01	0	7
960	FC Porto - Portugal	Diogo Costa	POR	POR	1998-12-14	1	0
961	FC Porto - Portugal	Pedro Marques	POR	POR	1998-03-18	1	0
962	FC Porto - Portugal	Rui Pires	POR	POR	1998-03-22	1	0
963	FC Porto - Portugal	Rui Moreira	POR	POR	1996-05-31	1	8
964	FC Porto - Portugal	Fidelis	POR	NGA	1996-01-20	0	5
965	FC Porto - Portugal	João Cardoso	POR	POR	1997-02-10	1	8
966	FC Porto - Portugal	Madiu Bari	POR	POR	1998-03-09	1	0
967	FC Porto - Portugal	Moreto Cassamã	POR	POR	1998-02-16	1	2
968	FC Porto - Portugal	Elvis Carvalho	POR	BRA	1996-02-15	0	6
969	FC Porto - Portugal	Rúben Neves	POR	POR	1997-03-13	1	0
970	FC Porto - Portugal	Clever	POR	POR	1996-02-03	1	6
971	FC Porto - Portugal	Chidozie Awaziem	POR	NGA	1997-01-01	0	1
972	FC Porto - Portugal	Diogo Izata	POR	POR	1997-01-06	1	0
973	FC Porto - Portugal	Tiago Couto	POR	POR	1997-11-27	1	0
974	FC Porto - Portugal	José Leite	POR	POR	1997-01-12	1	1
975	FC Porto - Portugal	Bruno Costa	POR	POR	1997-04-19	1	7
976	FC Porto - Portugal	Michael Morais	POR	POR	1998-01-28	1	0
977	FC Porto - Portugal	Madi Queta	POR	POR	1998-10-21	1	0
978	FC Porto - Portugal	Rui Pedro	POR	POR	1998-03-20	1	3
979	FC Porto - Portugal	Sérgio Ribeiro	POR	POR	1996-01-18	1	9
980	FC Porto - Portugal	André Mesquita	POR	POR	1997-10-10	1	2
981	FC Porto - Portugal	Tony Djim	POR	BEL	1997-01-13	0	4
982	FC Porto - Portugal	Leandro Vieira	POR	POR	1998-03-24	1	0
983	FC Porto - Portugal	Ruben Macedo	POR	POR	1996-03-09	1	8
984	FC Porto - Portugal	Leonardo	POR	COL	1996-04-18	0	5
985	FC Porto - Portugal	Luís Mata	POR	POR	1997-07-06	1	2
986	FC Porto - Portugal	Generoso Correia	POR	POR	1998-12-08	1	0
987	FC Porto - Portugal	Idrisa Sambu	POR	POR	1998-03-27	1	0
988	Real Madrid - Spain	David Oliveros	ESP	ESP	1996-06-29	1	9
989	Real Madrid - Spain	David Tejero	ESP	ESP	1996-03-05	1	0
990	Real Madrid - Spain	Marcos Lavín	ESP	ESP	1996-09-02	1	1
991	Real Madrid - Spain	Álvaro Tejero	ESP	ESP	1996-07-20	1	6
992	Real Madrid - Spain	Luismi Quezada	ESP	ESP	1996-02-11	1	4
993	Real Madrid - Spain	Philipp Lienhart	ESP	AUT	1996-07-11	0	7
994	Real Madrid - Spain	Benjamin Kuscevic	ESP	CHI	1996-05-02	0	5
995	Real Madrid - Spain	Rubén Molina	ESP	ESP	1997-12-09	1	0
996	Real Madrid - Spain	Dani Fernandez	ESP	ESP	1997-04-30	1	2
997	Real Madrid - Spain	Sergio Reguilón	ESP	ESP	1996-12-16	1	4
998	Real Madrid - Spain	Oriol Ayala	ESP	ESP	1996-09-05	1	0
999	Real Madrid - Spain	Ruben Bas	ESP	ESP	1997-01-13	1	0
1000	Real Madrid - Spain	Alejandro Salto	ESP	ESP	1997-04-15	1	0
1001	Real Madrid - Spain	Javier Sanchez	ESP	ESP	1997-03-14	1	3
1002	Real Madrid - Spain	José Luis Sena	ESP	ESP	1997-09-14	1	0
1003	Real Madrid - Spain	David Herrera	ESP	ESP	1997-07-05	1	0
1004	Real Madrid - Spain	Álvaro Bernabéu	ESP	ESP	1996-11-27	1	0
1005	Real Madrid - Spain	Sergio Molina	ESP	ESP	1996-02-18	1	6
1006	Real Madrid - Spain	José Carlos Lazo	ESP	ESP	1996-02-16	1	7
1007	Real Madrid - Spain	Borja Sánchez	ESP	ESP	1996-02-26	1	6
1008	Real Madrid - Spain	Gonzalo Merchán	ESP	ESP	1996-04-19	1	3
1009	Real Madrid - Spain	Francisco Montávez	ESP	ESP	1996-03-12	1	2
1010	Real Madrid - Spain	Miguel Garcia	ESP	ESP	1997-05-14	1	3
1011	Real Madrid - Spain	Aleix Febas	ESP	ESP	1996-02-02	1	11
1012	Real Madrid - Spain	Cristian Cedrés	ESP	ESP	1996-01-24	1	10
1013	Real Madrid - Spain	Mink Peeters	ESP	NED	1998-05-28	0	1
1014	Real Madrid - Spain	Fran Pérez	ESP	ESP	1996-01-20	1	1
1015	Real Madrid - Spain	Jaume Grau	ESP	ESP	1997-05-05	1	0
1016	Real Madrid - Spain	Jaime Seoane	ESP	ESP	1997-01-22	1	0
1017	Real Madrid - Spain	Álvaro Fidalgo	ESP	ESP	1997-04-09	1	0
1018	Real Madrid - Spain	Alberto Rubio	ESP	ESP	1997-02-26	1	0
1019	Real Madrid - Spain	Alvaro Rivero Sanchez	ESP	ESP	1997-04-17	1	0
1020	Real Madrid - Spain	Jacobo Gonzalez Rodrigañez	ESP	ESP	1997-03-25	1	0
1021	Real Madrid - Spain	Martin Ødegaard	ESP	NOR	1998-12-17	0	0
1022	Real Madrid - Spain	Borja Mayoral	ESP	ESP	1997-04-05	1	7
1023	Real Madrid - Spain	Dorian Babunski	ESP	MKD	1996-08-29	0	4
1024	Real Madrid - Spain	Jack Harper	ESP	SCO	1996-02-28	0	6
1025	Real Madrid - Spain	Jean Carlos	ESP	ESP	1996-05-10	1	3
1026	Real Madrid - Spain	Néstor	ESP	ESP	1998-05-10	1	0
1027	Real Madrid - Spain	Carlos Huertas	ESP	ESP	1996-01-02	1	0
1028	Real Madrid - Spain	Mario Rodriguez	ESP	ESP	1997-03-03	1	0
1029	AS Roma - Italy	Gabriele Marchegiani	ITA	ITA	1996-06-03	1	8
1030	AS Roma - Italy	Ionuţ Pop	ITA	ROU	1997-08-01	0	1
1031	AS Roma - Italy	Francesco Faiella	ITA	ITA	1997-06-05	1	0
1032	AS Roma - Italy	Lorenzo Crisanto	ITA	ITA	1998-04-20	1	0
1033	AS Roma - Italy	Eros De Santis	ITA	ITA	1997-10-30	1	2
1034	AS Roma - Italy	Silvio Anočić	ITA	CRO	1997-09-10	0	6
1035	AS Roma - Italy	Arturo Calabresi	ITA	ITA	1996-03-17	1	9
1036	AS Roma - Italy	Elio Capradossi	ITA	ITA	1996-03-11	1	7
1037	AS Roma - Italy	Andrea Paolelli	ITA	ITA	1997-07-31	1	9
1038	AS Roma - Italy	Stefano Ciavattini	ITA	ITA	1998-03-30	1	1
1039	AS Roma - Italy	Riccardo Marchizza	ITA	ITA	1998-03-26	1	6
1040	AS Roma - Italy	Matteo Belvisi	ITA	ITA	1997-02-27	1	2
1041	AS Roma - Italy	Irlian Ceka	ITA	ITA	1998-03-03	1	0
1042	AS Roma - Italy	Niccolò Tofanari	ITA	ITA	1998-05-12	1	0
1043	AS Roma - Italy	Lorenzo Vasco	ITA	ITA	1997-06-19	1	5
1044	AS Roma - Italy	Lorenzo Pellegrini	ITA	ITA	1996-06-19	1	9
1045	AS Roma - Italy	Matteo Adamo	ITA	ITA	1996-07-29	1	8
1046	AS Roma - Italy	Emanuele Ndoj	ITA	ALB	1996-11-20	0	3
1047	AS Roma - Italy	Simone Ricozzi	ITA	ITA	1997-03-24	1	2
1048	AS Roma - Italy	Lorenzo Di Livio	ITA	ITA	1997-01-11	1	4
1049	AS Roma - Italy	Christian D'Urso	ITA	ITA	1997-07-26	1	9
1050	AS Roma - Italy	Jose Machín	ITA	ESP	1996-08-14	0	3
1051	AS Roma - Italy	Alessandro Bordin	ITA	ITA	1998-08-01	1	0
1052	AS Roma - Italy	Lorenzo Grossi	ITA	ITA	1998-03-25	1	0
1053	AS Roma - Italy	Andrea Marcucci	ITA	ITA	1999-02-07	1	0
1054	AS Roma - Italy	Emanuele Spinozzi	ITA	ITA	1998-07-23	1	0
1055	AS Roma - Italy	Gianluca Scamacca	ITA	ITA	1999-01-01	1	0
1056	AS Roma - Italy	Daniele Verde	ITA	ITA	1996-06-20	1	7
1057	AS Roma - Italy	Tommaso Taviani	ITA	ITA	1996-04-26	1	0
1058	AS Roma - Italy	Toni Sanabria	ITA	PAR	1996-03-04	0	11
1059	AS Roma - Italy	Francesco Di Mariano	ITA	ITA	1996-04-20	1	9
1060	AS Roma - Italy	Nicholas De Santis	ITA	ITA	1997-02-20	1	0
1061	AS Roma - Italy	Tomáš Vestenický	ITA	SVK	1996-04-06	0	3
1062	AS Roma - Italy	Edoardo Soleri	ITA	ITA	1997-10-19	1	4
1063	AS Roma - Italy	Aimone Cali'	ITA	ITA	1997-02-11	1	0
1064	AS Roma - Italy	Marco Tumminello	ITA	ITA	1998-11-06	1	0
1065	AS Roma - Italy	Francesco Di Nolfo	ITA	ITA	1998-07-04	1	0
1066	FC Schalke 04 - Germany	Janik Schilder	GER	GER	1996-01-22	1	11
1067	FC Schalke 04 - Germany	Leon Brüggemeier	GER	GER	1997-08-23	1	1
1068	FC Schalke 04 - Germany	Hendrik Sauter	GER	GER	1998-08-15	1	0
1069	FC Schalke 04 - Germany	Ricardo Seifried	GER	GER	1998-02-19	1	0
1070	FC Schalke 04 - Germany	Joshua Bitter	GER	GER	1997-01-01	1	5
1071	FC Schalke 04 - Germany	John Malanga	GER	GER	1996-09-05	1	5
1072	FC Schalke 04 - Germany	Phil Neumann	GER	GER	1997-07-08	1	1
1073	FC Schalke 04 - Germany	Michael Olczyk	GER	GER	1997-03-08	1	1
1074	FC Schalke 04 - Germany	Maurice Neubauer	GER	GER	1996-04-29	1	13
1075	FC Schalke 04 - Germany	Daniel Koseler	GER	GER	1996-03-03	1	11
1076	FC Schalke 04 - Germany	Patryk Dragon	GER	GER	1996-04-11	1	0
1077	FC Schalke 04 - Germany	Jacob Rasmussen	GER	DEN	1997-05-28	0	5
1078	FC Schalke 04 - Germany	Fabian Kunze	GER	GER	1998-06-14	1	0
1079	FC Schalke 04 - Germany	Henning Schroer	GER	GER	1998-01-13	1	0
1080	FC Schalke 04 - Germany	Tom Sindermann	GER	GER	1998-01-25	1	0
1081	FC Schalke 04 - Germany	Janik Steringer	GER	GER	1998-03-14	1	0
1082	FC Schalke 04 - Germany	Lukas Kunze	GER	GER	1998-06-14	1	0
1083	FC Schalke 04 - Germany	Pantelis Sachpazidis	GER	GER	1998-01-09	1	0
1084	FC Schalke 04 - Germany	Lars Drauschke	GER	GER	1998-02-10	1	0
1085	FC Schalke 04 - Germany	Luke Hemmerich	GER	GER	1998-02-09	1	0
1086	FC Schalke 04 - Germany	Ryoyo Ito	GER	JPN	1998-05-02	0	0
1087	FC Schalke 04 - Germany	Hendrik Lohmar	GER	GER	1996-06-23	1	12
1088	FC Schalke 04 - Germany	Thilo Kehrer	GER	GER	1996-09-21	1	14
1089	FC Schalke 04 - Germany	Leroy Sané	GER	GER	1996-01-11	1	12
1090	FC Schalke 04 - Germany	Fabian Reese	GER	GER	1997-11-29	1	2
1091	FC Schalke 04 - Germany	Marius Schley	GER	GER	1997-04-22	1	5
1092	FC Schalke 04 - Germany	Paul Stieber	GER	GER	1997-03-24	1	6
1093	FC Schalke 04 - Germany	Jannik Stoffels	GER	GER	1997-02-22	1	2
1094	FC Schalke 04 - Germany	Christian Sivodedov	GER	SWE	1997-11-07	0	1
1095	FC Schalke 04 - Germany	Serhat Kot	GER	GER	1997-08-12	1	1
1096	FC Schalke 04 - Germany	Sven Köhler	GER	GER	1996-11-08	1	6
1097	FC Schalke 04 - Germany	Oktawian Skrzecz	GER	POL	1997-05-30	0	2
1098	FC Schalke 04 - Germany	Esad Morina	GER	ALB	1997-01-17	0	0
1099	FC Schalke 04 - Germany	Mohamad Darwish	GER	PLE	1997-02-22	0	1
1100	FC Schalke 04 - Germany	Donis Avdijaj	GER	GER	1996-08-25	1	5
1101	FC Schalke 04 - Germany	Tim Bodenröder	GER	GER	1996-01-15	1	7
1102	FC Schalke 04 - Germany	Felix Schröter	GER	GER	1996-01-23	1	6
1103	FC Schalke 04 - Germany	Hari Čorić	GER	SRB	1996-04-29	0	3
1104	FC Schalke 04 - Germany	Joseph Boyamba	GER	GER	1996-07-29	1	5
1105	FC Schalke 04 - Germany	Felix Platte	GER	GER	1996-02-11	1	9
1106	FC Schalke 04 - Germany	Maurice Multhaup	GER	GER	1996-12-15	1	15
1107	FC Schalke 04 - Germany	Felix Käfferbitz	GER	GER	1998-08-12	1	0
1108	Shakhtar Donestsk - Ukraine	Ruslan Yefanov	UKR	UKR	1996-05-05	1	1
1109	Shakhtar Donestsk - Ukraine	Oleh Kudryk	UKR	UKR	1996-10-17	1	9
1110	Shakhtar Donestsk - Ukraine	Maksym Guridov	UKR	UKR	1996-06-12	1	0
1111	Shakhtar Donestsk - Ukraine	Mykyta Romanov	UKR	UKR	1997-01-17	1	0
1112	Shakhtar Donestsk - Ukraine	Vladyslav Treshcheiko	UKR	UKR	1997-03-03	1	0
1113	Shakhtar Donestsk - Ukraine	Yaroslav Fursov	UKR	UKR	1997-01-04	1	2
1114	Shakhtar Donestsk - Ukraine	Oleg Irodovskyi	UKR	UKR	1996-05-17	1	0
1115	Shakhtar Donestsk - Ukraine	Bogdan Kuksenko	UKR	UKR	1996-02-11	1	1
1116	Shakhtar Donestsk - Ukraine	Volodymyr Grachov	UKR	UKR	1997-12-24	1	2
1117	Shakhtar Donestsk - Ukraine	Oleksandr Filin	UKR	UKR	1996-06-25	1	0
1118	Shakhtar Donestsk - Ukraine	Ihor Kyryukhantsev	UKR	UKR	1996-01-29	1	16
1119	Shakhtar Donestsk - Ukraine	Mykola Matviyenko	UKR	UKR	1996-05-02	1	17
1120	Shakhtar Donestsk - Ukraine	Danylo Sahutkin	UKR	UKR	1996-04-19	1	8
1121	Shakhtar Donestsk - Ukraine	Dmytro Shevchenko	UKR	UKR	1997-01-18	1	1
1122	Shakhtar Donestsk - Ukraine	Illia Ichuaidze	UKR	UKR	1996-03-08	1	6
1123	Shakhtar Donestsk - Ukraine	Vitaliy Yanko	UKR	UKR	1996-01-22	1	0
1124	Shakhtar Donestsk - Ukraine	Vasyl Shtander	UKR	UKR	1996-06-02	1	10
1125	Shakhtar Donestsk - Ukraine	Andrii Korobenko	UKR	UKR	1997-05-28	1	1
1126	Shakhtar Donestsk - Ukraine	Yuriy Senytskyy	UKR	UKR	1997-05-15	1	2
1127	Shakhtar Donestsk - Ukraine	Artur Avagimian	UKR	UKR	1997-01-16	1	2
1128	Shakhtar Donestsk - Ukraine	Beka Vachiberadze	UKR	UKR	1996-03-05	1	14
1129	Shakhtar Donestsk - Ukraine	Viktor Kovalenko	UKR	UKR	1996-02-14	1	16
1130	Shakhtar Donestsk - Ukraine	Vladyslav Lubko	UKR	UKR	1996-07-03	1	0
1131	Shakhtar Donestsk - Ukraine	Dmytro Topalov	UKR	UKR	1998-03-12	1	0
1132	Shakhtar Donestsk - Ukraine	Orest Tkachuk	UKR	UKR	1998-01-06	1	0
1133	Shakhtar Donestsk - Ukraine	Yurii Holubka	UKR	UKR	1996-05-31	1	0
1134	Shakhtar Donestsk - Ukraine	Olexandr Zinchenko	UKR	UKR	1996-12-15	1	7
1135	Shakhtar Donestsk - Ukraine	Oleksandr Pikhalonok	UKR	UKR	1997-05-07	1	6
1136	Shakhtar Donestsk - Ukraine	Oleg Hladchenko	UKR	UKR	1997-01-13	1	4
1137	Shakhtar Donestsk - Ukraine	Mykhailo Kostenko	UKR	UKR	1997-01-12	1	0
1138	Shakhtar Donestsk - Ukraine	Bohdan Kovalenko	UKR	UKR	1997-04-24	1	1
1139	Shakhtar Donestsk - Ukraine	Artem Merkushov	UKR	UKR	1996-06-17	1	4
1140	Shakhtar Donestsk - Ukraine	Andrii Kapelian	UKR	UKR	1997-01-26	1	0
1141	Shakhtar Donestsk - Ukraine	Oleksandr Hlahola	UKR	UKR	1997-07-19	1	2
1142	Shakhtar Donestsk - Ukraine	Andriy Boryachuk	UKR	UKR	1996-04-23	1	17
1143	Shakhtar Donestsk - Ukraine	Denys Arendaruk	UKR	UKR	1996-04-16	1	14
1144	Shakhtar Donestsk - Ukraine	Oleksandr Zubkov	UKR	UKR	1996-08-03	1	14
1145	Sporting Lisbon - Portugal	Tomás Foles	POR	POR	1998-02-21	1	0
1146	Sporting Lisbon - Portugal	Vladimir Stojkovic	POR	POR	1996-10-04	1	3
1147	Sporting Lisbon - Portugal	José Marinheiro	POR	POR	1997-01-02	1	1
1148	Sporting Lisbon - Portugal	Pedro Silva	POR	POR	1997-02-13	1	1
1149	Sporting Lisbon - Portugal	Khadime Ndiaye	POR	SEN	1996-05-27	0	1
1150	Sporting Lisbon - Portugal	Paulo Borges	POR	BRA	1996-08-27	0	1
1151	Sporting Lisbon - Portugal	Pedro Empis	POR	POR	1997-02-01	1	0
1152	Sporting Lisbon - Portugal	Guilherme Ramos	POR	POR	1997-08-11	1	2
1153	Sporting Lisbon - Portugal	Gonçalo Araújo	POR	POR	1997-01-06	1	4
1154	Sporting Lisbon - Portugal	Bruno Wilson	POR	POR	1996-12-27	1	5
1155	Sporting Lisbon - Portugal	Bernardo Carlos	POR	POR	1996-02-12	1	0
1156	Sporting Lisbon - Portugal	Jorge Silva	POR	POR	1996-03-22	1	1
1157	Sporting Lisbon - Portugal	Ivanildo Fernandes	POR	POR	1996-03-26	1	5
1158	Sporting Lisbon - Portugal	Hugo Meira	POR	POR	1996-03-13	1	0
1159	Sporting Lisbon - Portugal	Gonçalo Vieira	POR	POR	1998-01-31	1	0
1160	Sporting Lisbon - Portugal	João Simões	POR	POR	1998-03-04	1	0
1161	Sporting Lisbon - Portugal	João Mendes	POR	POR	1998-11-17	1	0
1162	Sporting Lisbon - Portugal	Pedro Ferreira	POR	POR	1998-01-05	1	5
1163	Sporting Lisbon - Portugal	Rafael Barbosa	POR	POR	1996-03-29	1	5
1164	Sporting Lisbon - Portugal	Fábio Martins	POR	POR	1996-02-10	1	1
1165	Sporting Lisbon - Portugal	Diogo Barbosa	POR	POR	1996-01-13	1	3
1166	Sporting Lisbon - Portugal	Serrano	POR	POR	1996-07-19	1	6
1167	Sporting Lisbon - Portugal	Bruno Paz	POR	POR	1998-04-23	1	0
1168	Sporting Lisbon - Portugal	Bubacar Djaló	POR	POR	1997-02-02	1	5
1169	Sporting Lisbon - Portugal	Rafael Benevides	POR	POR	1996-05-08	1	1
1170	Sporting Lisbon - Portugal	Ever Peralta	POR	PAR	1996-02-05	0	0
1171	Sporting Lisbon - Portugal	Luís Caicedo	POR	COL	1996-05-18	0	0
1172	Sporting Lisbon - Portugal	Olavio Gomes	POR	GNB	1996-07-08	0	0
1173	Sporting Lisbon - Portugal	Arilton Ebo	POR	POR	1997-01-10	1	5
1174	Sporting Lisbon - Portugal	Ronaldo Tavares	POR	POR	1997-07-22	1	2
1175	Sporting Lisbon - Portugal	Bruno Pais	POR	POR	1996-12-14	1	1
1176	Sporting Lisbon - Portugal	Felício Quiaque	POR	POR	1997-02-21	1	2
1177	Sporting Lisbon - Portugal	Ruben Varela	POR	POR	1996-05-31	1	1
1178	Sporting Lisbon - Portugal	Luís Eloi	POR	POR	1996-03-10	1	6
1179	Sporting Lisbon - Portugal	Lisandro Semedo	POR	POR	1996-03-12	1	6
1180	Sporting Lisbon - Portugal	José Postiga	POR	POR	1996-05-03	1	6
1181	Sporting Lisbon - Portugal	José Correia	POR	GNB	1996-10-22	0	5
1182	FC Zenit St. P - Russia	Maksim Rudakov	RUS	RUS	1996-01-22	1	9
1183	FC Zenit St. P - Russia	Andrei Strozhevski	RUS	RUS	1997-03-28	1	0
1184	FC Zenit St. P - Russia	Igor Obukhov	RUS	RUS	1996-05-29	1	2
1185	FC Zenit St. P - Russia	Dmitri Skopintsev	RUS	RUS	1997-03-02	1	7
1186	FC Zenit St. P - Russia	Artem Vodyannikov	RUS	RUS	1997-04-08	1	0
1187	FC Zenit St. P - Russia	Dzhamaldin Khodzhaniyazov	RUS	RUS	1996-07-18	1	10
1188	FC Zenit St. P - Russia	Daniil Maykov	RUS	RUS	1997-04-14	1	7
1189	FC Zenit St. P - Russia	Nikita Novopashin	RUS	RUS	1997-06-16	1	2
1190	FC Zenit St. P - Russia	Vladislav Nikitin	RUS	RUS	1997-04-04	1	3
1191	FC Zenit St. P - Russia	Feliks Shalimov	RUS	RUS	1997-02-25	1	0
1192	FC Zenit St. P - Russia	Ilya Kubyshkin	RUS	RUS	1996-01-12	1	11
1193	FC Zenit St. P - Russia	Pavel Barbashov	RUS	RUS	1996-03-17	1	5
1194	FC Zenit St. P - Russia	Valeri Yaroshenko	RUS	RUS	1997-05-08	1	5
1195	FC Zenit St. P - Russia	Ivan Ivanidi	RUS	RUS	1996-06-14	1	5
1196	FC Zenit St. P - Russia	Daniil Zuev	RUS	RUS	1996-08-16	1	6
1197	FC Zenit St. P - Russia	Pavel Osipov	RUS	RUS	1996-01-28	1	11
1198	FC Zenit St. P - Russia	Ilya Ivanov	RUS	RUS	1997-02-01	1	0
1199	FC Zenit St. P - Russia	Roman Starikov	RUS	RUS	1997-02-15	1	1
1200	FC Zenit St. P - Russia	Ramil Sheydaev	RUS	RUS	1996-03-15	1	8
1201	FC Zenit St. P - Russia	Maksimilian Pronichev	RUS	RUS	1997-11-17	1	6
1202	FC Zenit St. P - Russia	Artem Ponikarov	RUS	RUS	1997-01-05	1	1
1203	FC Zenit St. P - Russia	Pavel Nazimov	RUS	RUS	1996-02-04	1	11
1204	FC Zenit St. P - Russia	Aleksei Gasilin	RUS	RUS	1996-03-01	1	9
1205	FC Zenit St. P - Russia	Vadim Romanov	RUS	RUS	1997-09-13	1	4
1206	FC Zenit St. P - Russia	Nikita Andreev	RUS	RUS	1997-11-02	1	0
1207	FC Zenit St. P - Russia	David Martirosyan	RUS	RUS	1997-04-02	1	0
1208	FC Zenit St. P - Russia	Pavel Dolgov	RUS	RUS	1996-08-16	1	13

## Sheet: 10 year comparison
Substantiating the claim that RAE has got worse over the 10-year period of Helsen et al's survey, SEE IN PARTICULAR CELLS N69:N72
Helsen, Baker, Michiels, Schorer, Van Winckel & Williams (2012) - domestic leagues in 10 countries - professional soccer.
percent	2000/01	2000/01	2000/01	2000/01	2000/01				2010/11	2010/11	2010/11	2010/11	2010/11			Change 2000/01 - 2010/11
Country	N	Q1	Q2	Q3	Q4	total			N	Q1	Q2	Q3	Q4	total		Q1	Q2	Q3	Q4
England	314	33.1	22.9	23.3	20.7	100			230	29.6	32.2	21.7	16.5	100	NS	3.5	-9.3	1.6	4.2
Portugal	242	24.4	28.1	28.1	19.4	100			189	24.9	27.5	27.5	20.1	100		-0.5	0.6	0.6	-0.7
Germany	293	31.4	25.9	22.5	20.1	99.9			282	36.5	19.9	26.2	17.4	100	NS	-5.1	6	-3.7	2.7
Belgium	270	30.7	20.7	21.1	27.4	99.9			201	29.9	32.8	17.4	19.9	100		0.8	-12.1	3.7	7.5
Holland	293	28.3	27	24.9	19.8	100			264	27.3	30.3	25	17.4	100	NS	1	-3.3	-0.1	2.4
Spain	319	25.9	24.8	27.3	22	100			315	32.7	27	24.1	16.2	100		-6.8	-2.2	3.2	5.8
France	340	34.5	25	22.6	18.1	100.2			321	34	25.2	25.2	15.6	100		0.5	-0.2	-2.6	2.5
Italy	322	29.5	28	26.4	16.1	100			320	29.1	30.6	22.5	17.8	100		0.4	-2.6	3.9	-1.7
Denmark	276	25.4	33.3	25	16.3	100			209	32.1	27.3	23.9	16.7	100	NS	-6.7	6	1.1	-0.4
Sweden	442	28.7	27.1	23.8	20.4	100			305	38.7	22.9	23.3	15.1	100		-10	4.2	0.5	5.3
total	3111	29.3	26.5	24.5	19.8	100.1			2636	31.9	26.1	23.6	18.4	100		-2.6	0.4	0.9	1.4
															0
OBSERVED										0.5	1.5	2.5	3.5
	2000/01	2000/01	2000/01	2000/01	2000/01				2010/11	2010/11	2010/11	2010/11	2010/11			OBSERVED							EXPECTED							CHI-SQUARED
Country	N	Q1	Q2	Q3	Q4	total			N	Q1	Q2	Q3	Q4	total		England	Q1	Q2	Q3	Q4	total		England	Q1	Q2	Q3	Q4	total		England	Q1	Q2	Q3	Q4	total
England	314	103.934	71.906	73.162	64.998	314			230	68.08	74.06	49.91	37.95	230		2000/01	103.934	71.906	73.162	64.998	314		2000/01	99.2875	84.2524	71.0379	59.4222	314		2000/01	0.21745	1.80926	0.0635137	0.523199
Portugal	242	59.048	68.002	68.002	46.948	242			189	47.061	51.975	51.975	37.989	189		2010/11	68.08	74.06	49.91	37.95	230		2010/11	72.7265	61.7136	52.0341	43.5258	230		2010/11	0.296866	2.47003	0.08671	0.714281	6.18131	0.103115	NS
Germany	293	92.002	75.887	65.925	58.893	292.707			282	102.93	56.118	73.884	49.068	282			172.014	145.966	123.072	102.948	544			172.014	145.966	123.072	102.948	544
Belgium	270	82.89	55.89	56.97	73.98	269.73			201	60.099	65.928	34.974	39.999	201		Portugal							Portugal	Q1	Q2	Q3	Q4	total		Portugal	Q1	Q2	Q3	Q4	total
Holland	293	82.919	79.11	72.957	58.014	293			264	72.072	79.992	66	45.936	264		2000/01	59.048	68.002	68.002	46.948	242		2000/01	59.5786	67.3653	67.3653	47.6908	242		2000/01	0.00472552	0.00601819	0.00601819	0.0115707
Spain	319	82.621	79.112	87.087	70.18	319			315	103.005	85.05	75.915	51.03	315		2010/11	47.061	51.975	51.975	37.989	189		2010/11	46.5304	52.6117	52.6117	37.2462	189		2010/11	0.00605066	0.00770584	0.00770584	0.0148154	0.0646104	0.995716	NS
France	340	117.3	85	76.84	61.54	340.68			321	109.14	80.892	80.892	50.076	321			106.109	119.977	119.977	84.937	431			106.109	119.977	119.977	84.937	431
Italy	322	94.99	90.16	85.008	51.842	322			320	93.12	97.92	72	56.96	320		Germany							Germany	Q1	Q2	Q3	Q4	total		Germany	Q1	Q2	Q3	Q4	total
Denmark	276	70.104	91.908	69	44.988	276			209	67.089	57.057	49.951	34.903	209		2000/01	92.002	75.887	65.925	58.893	292.707		2000/01	99.2818	67.2322	71.2068	54.9862	292.707		2000/01	0.533792	1.11415	0.391787	0.277584
Sweden	442	126.854	119.782	105.196	90.168	442			305	118.035	69.845	71.065	46.055	305		2010/11	102.93	56.118	73.884	49.068	282		2010/11	95.6502	64.7728	68.6022	52.9748	282		2010/11	0.554059	1.15645	0.406662	0.288123	4.7226	0.193274	NS
total	3111	911.523	824.415	762.195	615.978	3114.11			2636	840.884	687.996	622.096	485.024	2636			194.932	132.005	139.809	107.961	574.707			194.932	132.005	139.809	107.961	574.707
																Belgium							Belgium	Q1	Q2	Q3	Q4	total		Belgium	Q1	Q2	Q3	Q4	total
																2000/01	82.89	55.89	56.97	73.98	269.73		2000/01	81.9332	69.8022	52.6842	65.3104	269.73		2000/01	0.0111729	2.77281	0.348637	1.15085
																2010/11	60.099	65.928	34.974	39.999	201		2010/11	61.0558	52.0158	39.2598	48.6686	201		2010/11	0.0149934	3.72095	0.46785	1.54437	10.0316	0.0182992
																	142.989	121.818	91.944	113.979	470.73			142.989	121.818	91.944	113.979	470.73
	Obs	911.523	824.415	762.195	615.978	3111										Holland							Holland	Q1	Q2	Q3	Q4	total		Holland	Q1	Q2	Q3	Q4	total
		840.884	687.996	622.096	485.024	2636										2000/01	82.919	79.11	72.957	58.014	293		2000/01	81.5303	83.6928	73.0959	54.6811	293		2000/01	0.0236545	0.250942	0.00026384	0.203151
		1752.41	1512.41	1384.29	1101	5747										2010/11	72.072	79.992	66	45.936	264		2010/11	73.4607	75.4092	65.8611	49.2689	264		2010/11	0.0262529	0.278507	0.000292822	0.225466	1.00853	0.799188	NS
																	154.991	159.102	138.957	103.95	557			154.991	159.102	138.957	103.95	557
																Spain							Spain	Q1	Q2	Q3	Q4	total		Spain	Q1	Q2	Q3	Q4	total
	Ex	948.623	818.707	749.353	596.001											2000/01	82.621	79.112	87.087	70.18	319		2000/01	93.3986	82.5989	82.0152	60.9874	319		2000/01	1.24366	0.147196	0.313639	1.38561
		803.784	693.704	634.938	505.001											2010/11	103.005	85.05	75.915	51.03	315		2010/11	92.2274	81.5631	80.9868	60.2226	315		2010/11	1.25945	0.149065	0.317621	1.4032	6.21944	0.101409	NS
																	185.626	164.162	163.002	121.21	634			185.626	164.162	163.002	121.21	634
	Calculations	1.45098	0.0397924	0.220094	0.669603											France							France	Q1	Q2	Q3	Q4	total		France	Q1	Q2	Q3	Q4	total
		1.71244	0.0469628	0.259754	0.790264											2000/01	117.3	85	76.84	61.54	340.68		2000/01	116.587	85.413	81.2117	57.4679	340.68		2000/01	0.00435499	0.00199718	0.235329	0.288548
																2010/11	109.14	80.892	80.892	50.076	321		2010/11	109.853	80.479	76.5203	54.1481	321		2010/11	0.00462199	0.00211962	0.249757	0.306239	1.09297	0.778772	NS
		Chi-squared	p														226.44	165.892	157.732	111.616	661.68			226.44	165.892	157.732	111.616	661.68
		5.18989	0.158409													Italy							Italy	Q1	Q2	Q3	Q4	total		Italy	Q1	Q2	Q3	Q4	total
																2000/01	94.99	90.16	85.008	51.842	322		2000/01	94.348	94.333	78.7486	54.5705	322		2000/01	0.00436847	0.184597	0.49754	0.136421
																2010/11	93.12	97.92	72	56.96	320		2010/11	93.762	93.747	78.2594	54.2315	320		2010/11	0.00439577	0.185751	0.50065	0.137274	1.651	0.647883	NS
Concerning slopes & ID (all tests are 2-tailed):																	188.11	188.08	157.008	108.802	642			188.11	188.08	157.008	108.802	642
																Denmark							Denmark	Q1	Q2	Q3	Q4	total		Denmark	Q1	Q2	Q3	Q4	total
		Q1	Q2	Q3	Q4											2000/01	70.104	91.908	69	44.988	276		2000/01	78.0727	84.7718	67.6917	45.4637	276		2000/01	0.81335	0.600728	0.0252858	0.00497831
midpoints (tB)		0.125	0.375	0.625	0.875					IDs: put x=0 and x=1 in the regressions; then take ratios						2010/11	67.089	57.057	49.951	34.903	209		2010/11	59.1203	64.1932	51.2593	34.4273	209		2010/11	1.07409	0.793306	0.0333918	0.00657423	3.3517	0.340511	NS
																	137.193	148.965	118.951	79.891	485			137.193	148.965	118.951	79.891	485
		slopes_2000	slopes_2010		log(slope_ratios)		intercepts_2010	intercepts_2010		IDs_2000	IDs_2010		log(ratio of IDs)			Sweden							Sweden	Q1	Q2	Q3	Q4	total		Sweden	Q1	Q2	Q3	Q4	total
England		-14.72	-19.92		0.131382		32.36	34.96		1.83447	2.32447		0.102814			2000/01	126.854	119.782	105.196	90.168	442		2000/01	144.901	112.202	104.294	80.6032	442		2000/01	2.24767	0.512035	0.00780702	1.13502
Portugal		-6	-5.76		-0.0177288		28	27.88		1.27273	1.2604		-0.0042277			2010/11	118.035	69.845	71.065	46.055	305		2010/11	99.9881	77.4247	71.9673	55.6198	305		2010/11	3.25728	0.742031	0.0113138	1.64485	9.55799	0.0227223
Germany		-14.92	-20.4		0.135861		32.435	35.2		1.85184	2.37838		0.108677				244.889	189.627	176.261	136.223	747			244.889	189.627	176.261	136.223	747
Belgium		-3.8	-18.16		0.679332		26.875	34.08		1.16468	2.1407		0.26435
Holland		-11.04	-14		0.103159		30.52	32		1.56674	1.77778		0.0548819																						43.8818	0.0488825
Spain		-3.68	-20.96		0.755543		26.84	35.48		1.15889	2.44353		0.323973																						summed Chi-2
France		-20.64	-22.08		0.0292894		35.37	36.04		2.40122	2.58166		0.0314671																							p-value
Italy		-16.72	-16.8		0.00207301		33.36	33.4		2.00481	2.01205		0.00156566
Denmark		-14.24	-19.84		0.144032		32.12	34.92		1.79642	2.31565		0.110265																							0
Sweden		-11.28	-28.16		0.397324		30.64	39.08		1.58264	3.57875		0.354349
				mean	0.236027					1.66344	2.28134	mean	0.134811
				sd	0.279166							sd	0.132171
				t	2.67362							t(df=9)	3.22544	one sample t-test
				p	0.0254711							p	0.0103983
	Also, from R, a non-parametric test:
		Wilcoxon signed rank test							medians	1.68953	2.32006
											that magic number again!
		data: yy$V1
		V = 53, p-value = 0.005859
		alternative hypothesis: true location is not equal to 0							mean for Big 5 leagues only		2.34802

## Sheet: Rising interest in RAE
Published RAE research has been increasing at a near-exponential rate since 2000.
															Annual publications according to Google Scholar, using exact search string "Relative Age Effect"
																anywhere	in paper's
															year	in paper	title
															2016	369	50
															2015	310	47
															2014	251	45
															2013	226	43
															2012	162	24
															2011	164	26
															2010	129	15
															2009	95	11
															2008	72	16
															2007	66	9
															2006	37	3
															2005	30	2
															2004	28	1
															2003	13	1
															2002	5	1
															2001	11	3
															2000	13	1
															2017	319	53	(part year)
															Sum(incl 2017)	2300	351
